# Supplementary material for: A Catalog of Proteins Expressed in the AG Secreted Fluid during the Mature Phase of the Chinese Mitten Crabs (Eriocheir sinensis)
Source: PLoS One. 2015 Aug 25;10(8):e0136266. doi: 10.1371/journal.pone.0136266 (PMC4549300; doi:10.1371/journal.pone.0136266)
Supplement: S2 Table — (XLS) [file pone.0136266.s002.xls]

## Sheet: peptides.txt.concise
id	Protein Group IDs	Sequence	Length	Mass	PEP	Score	Proteins	Evidences in Experiment RMX2	Reverse	Contaminant
0	435	AAAGGFAIHIETPFQNIQR	19	2040.05	2.5872e-05	206.2	Unigene95231_JingChaoZuZhi2_8	1
1	233	AAEAASIAAQQNFQQVQEMIR	21	2303.13	3.0918e-31	300.54	Unigene69376_JingChaoZuZhi2_1	1
2	471	AAFELNSEWR	10	1221.58	0.00018441	194.06	Unigene95959_JingChaoZuZhi2_5;Unigene95959_JingChaoZuZhi2_blast_0	1
3	375	AAIPDVEVPVSFDWR	15	1699.86	0.035528	117.92	Unigene93453_JingChaoZuZhi2_2;Unigene93453_JingChaoZuZhi2_blast_0	2
4	487	ACELAANTPGICFIR	15	1691.81	2.2001e-11	265.13	Unigene96197_JingChaoZuZhi2_blast_0	5
5	237	ADAEGMTGFGMNVFR	15	1601.7	1.288e-17	292.57	Unigene71361_JingChaoZuZhi2_1;Unigene71361_JingChaoZuZhi2_blast_0	13
6	434	ADDLAGSDPDYAIR	14	1477.67	0.0010109	162.49	Unigene95191_JingChaoZuZhi2_6;Unigene95191_JingChaoZuZhi2_blast_0	1
7	6	ADLEMQIESLKEELAYLK	18	2122.09	0.0028912	184.02	CON__mq|CON__P02533	1		+
8	3	ADLEMQIESLTEELAYLK	18	2095.04	2.0133e-49	357.71	CON__ab|CON__000136|;CON__mq|CON__P13645;CON__ab|CON__000129|;CON__ab|CON__000122|;CON__ab|CON__000133|;CON__ab|CON__000130|	9		+
9	3	ADLEMQIESLTEELAYLKK	19	2223.13	0.00015538	190.44	CON__ab|CON__000136|;CON__mq|CON__P13645;CON__ab|CON__000129|;CON__ab|CON__000122|;CON__ab|CON__000133|;CON__ab|CON__000130|	10		+
10	304	ADLTGFATAPPLHVDTAIHQATVEVNEEGTVAAGATAFINTR	42	4276.14	3.3776e-06	100.83	Unigene87551_JingChaoZuZhi2_1;Unigene87551_JingChaoZuZhi2_blast_0	7
11	389	ADNFLTQGQLLPDALVTGCAATGVPIIMR	29	3041.57	0.0023852	109.39	Unigene93929_JingChaoZuZhi2_2;Unigene93929_JingChaoZuZhi2_blast_0	1
12	419	ADSGITSLSQLR	12	1246.65	2.2712e-07	217.14	Unigene94843_JingChaoZuZhi2_5;Unigene94843_JingChaoZuZhi2_blast_0	1
13	234	AEAQPFYCNRPFIFLIYDEDTK	22	2736.29	0.0001874	144.3	Unigene70085_JingChaoZuZhi2_blast_0	4
14	458	AEDEFLPLLPWGR	13	1541.79	4.6808e-05	188.06	Unigene95650_JingChaoZuZhi2_4;Unigene95650_JingChaoZuZhi2_blast_0	3
15	225	AEEKWNIIALR	11	1341.74	0.059494	133.23	Unigene65632_JingChaoZuZhi2_blast_0	1
16	372	AEIIELLIR	9	1068.65	0.010192	138.98	Unigene93427_JingChaoZuZhi2_8;Unigene93427_JingChaoZuZhi2_blast_0	2
17	324	AELDSLLTDDQLSNVPIVILGNK	23	2466.32	7.3316e-13	240.13	Unigene89781_JingChaoZuZhi2_blast_0	1
18	3	AETECQNTEYQQLLDIK	17	2081.96	1.802e-46	357.22	CON__ab|CON__000136|;CON__mq|CON__P13645;CON__ab|CON__000129|;CON__ab|CON__000122|;CON__ab|CON__000133|;CON__ab|CON__000130|;CON__ab|CON__000131|	1		+
19	318	AEVFIPFFLNIPR	13	1561.87	5.2097e-07	218.62	Unigene89499_JingChaoZuZhi2_1;Unigene89499_JingChaoZuZhi2_blast_0	4
20	359	AEVSDVGNAIMDGADCVMLSGETAK	25	2539.12	4.5118e-11	200.74	Unigene92815_JingChaoZuZhi2_blast_0	1
21	133	AFANVLAYNISK	12	1309.7	1.4886e-05	199.08	Unigene19778_JingChaoZuZhi2_blast_0	2
22	164	AFMVECINK	9	1110.52	9.7145e-17	247.16	Unigene25631_JingChaoZuZhi2_ESTscan_0	1
23	34;66	AFNTYILDPIFK	12	1440.77	1.3118e-11	262.54	gi|239949527|gb|ACS36538.1|;gi|37703953|gb|AAR01298.1|;gi|291479921|gb|ADE06083.1|;gi|237824200|gb|ACR20083.1|;gi|237824210|gb|ACR20088.1|	7
24	312	AFQDVVSDLK	10	1120.58	0.0045453	167.67	Unigene88740_JingChaoZuZhi2_1;Unigene88740_JingChaoZuZhi2_blast_0	3
25	312	AFQDVVSDLKAEVAEYELR	19	2181.1	2.2627e-37	340.55	Unigene88740_JingChaoZuZhi2_1;Unigene88740_JingChaoZuZhi2_blast_0	18
26	71;67;27	AFVHWYVGEGMEEGEFTEAR	20	2343.03	2.3416e-14	246.18	gi|2098757|gb|AAC47525.1|;gi|3915086|sp|Q25008.1|TBA1_HOMAM;gi|3915094|sp|Q94572.1|TBA3_HOMAM	4
27	442	AGAAELGIPLYR	12	1229.68	0.00010043	185.18	Unigene95445_JingChaoZuZhi2_6;Unigene95445_JingChaoZuZhi2_blast_0;gi|3023703|sp|P56252.1|ENO_HOMGA	3
28	57;31	AGAEYIVESTGVFTTIEK	18	1913.96	9.2052e-13	262.05	Unigene95668_JingChaoZuZhi2_1;gi|296785436|gb|ADH43624.1|;gi|31338868|dbj|BAC77082.1|;gi|22218774|pdb|1IHX|A;gi|4139713|pdb|1DSS|G;gi|6016080|sp|P00357.2|G3P_HOMAM;gi|6016083|sp|P56649.1|G3P_PALVE;gi|89521254|gb|ABD76519.1|;gi|89521264|gb|ABD76524.1|;gi|89521268|gb|ABD76526.1|;gi|328900170|gb|AEB54657.1|;gi|182894596|gb|ACB99695.1|;gi|182894622|gb|ACB99708.1|;gi|182894638|gb|ACB99716.1|;gi|182894…	3
29	303	AGDWECQQCQFHNFASR	17	2139.86	0.0023981	158.52	Unigene87476_JingChaoZuZhi2_3	1
30	440	AGIAQLYGMAGDVNVQGEEVK	21	2148.05	1.9906e-10	225.13	Unigene95350_JingChaoZuZhi2_blast_0	2
31	55	AGISGLGEFLFDK	13	1352.7	9.0599e-05	164.81	gi|289719545|gb|ADD17345.1|	1
32	55	AGISGLGEFLFDKEFE	16	1757.85	0.0010914	203.32	gi|289719545|gb|ADD17345.1|	1
33	41	AGLQFPVGR	9	943.524	0.029122	126.41	Unigene95501_JingChaoZuZhi2_5;gi|262400967|gb|ACY66386.1|;Unigene95501_JingChaoZuZhi2_blast_0;Unigene77864_JingChaoZuZhi2_1;Unigene77864_JingChaoZuZhi2_blast_0;Unigene53402_JingChaoZuZhi2_1;Unigene53402_JingChaoZuZhi2_blast_0	1
34	245	AGMEVVQGLLDNIMIALK	18	1914.03	2.7113e-37	323.77	Unigene73547_JingChaoZuZhi2_2;Unigene73547_JingChaoZuZhi2_blast_0	2
35	68;70;58;51	AGPHGQLFKPDSFVFGQSGAGNNWAK	26	2716.31	4.6997e-20	250.79	gi|3915093|sp|Q94571.1|TBB2_HOMAM;gi|119487967|gb|ABL75455.1|;gi|262401471|gb|ACY66636.1|;gi|300518915|gb|ADK25707.1|;Unigene88121_JingChaoZuZhi2_1;Unigene88121_JingChaoZuZhi2_blast_0;gi|3915087|sp|Q25009.1|TBB1_HOMAM	2
36	357	AGSDSYVYEFPNPALR	16	1784.84	1.8698e-11	263.59	Unigene92763_JingChaoZuZhi2_ESTscan_0	6
37	106	AGVQYILDSVVTALQK	16	1703.95	6.5028e-12	266.97	Unigene15633_JingChaoZuZhi2_4;Unigene15633_JingChaoZuZhi2_blast_0	4
38	278	AHEESAQEGQTEAPDR	16	1753.75	0.037536	119.96	Unigene83133_JingChaoZuZhi2_blast_0;gi|225908473|gb|ACO36738.1|	1
39	34	AHLPVNESFGFTADLR	16	1772.88	0.0012604	174.59	gi|239949527|gb|ACS36538.1|	2
40	419	AHVEYSLVPVVSER	14	1583.83	6.319e-05	210.15	Unigene94843_JingChaoZuZhi2_5;Unigene94843_JingChaoZuZhi2_blast_0	2
41	259	AIIQSGTALMPGIFPPPR	18	1865.02	2.9295e-27	302.64	Unigene78226_JingChaoZuZhi2_2;Unigene78226_JingChaoZuZhi2_blast_0	39
42	259	AIIQSGTALMPGIFPPPRK	19	1993.12	8.4166e-05	205.98	Unigene78226_JingChaoZuZhi2_2;Unigene78226_JingChaoZuZhi2_blast_0	8
43	90	AIIQSGTALMPSLFPPPR	18	1895.03	0.0017863	159.18	Unigene11471_JingChaoZuZhi2_7	3
44	497	AILDSFLPILTR	12	1357.8	7.4613e-05	186.87	Unigene96306_JingChaoZuZhi2_21;Unigene96306_JingChaoZuZhi2_blast_0	10
45	361	AILTYLSSR	9	1022.58	0.00011677	201.39	Unigene92983_JingChaoZuZhi2_4;Unigene92983_JingChaoZuZhi2_blast_0	1
46	162	AILVDLEPGTMDSVR	15	1614.83	0.0037554	146.79	Unigene4028_JingChaoZuZhi2_blast_0;Unigene234_JingChaoZuZhi2_6	1
47	321	AITTVDCQPTFDGGVLVNILGQLK	24	2558.34	1.7376e-11	212.85	Unigene89658_JingChaoZuZhi2_1;Unigene89658_JingChaoZuZhi2_blast_0	1
48	433;65	AKFEELNMDLFR	12	1511.74	0.00011368	194.17	Unigene95185_JingChaoZuZhi2_blast_0;gi|34305562|gb|AAQ63611.1|	3
49	3	ALEESNYELEGK	12	1380.64	1.6008e-07	224.66	CON__ab|CON__000136|;CON__mq|CON__P13645;CON__ab|CON__000129|;CON__ab|CON__000122|;CON__ab|CON__000133|;CON__ab|CON__000131|;CON__mq|CON__P02535-1	2		+
50	453	ALGGCDLLTIGPK	13	1313.7	2.0302e-05	204.17	Unigene95594_JingChaoZuZhi2_blast_0	4
51	59	ALGVGLVMR	9	914.537	0.00022749	190.08	gi|305690108|gb|ADM64456.1|;gi|325111402|gb|ADY80038.1|	3
52	392	ALGVLSSLVWDR	12	1314.73	0.0011094	157.38	Unigene94125_JingChaoZuZhi2_3;Unigene94125_JingChaoZuZhi2_blast_0	1
53	151	ALHVPPLEEVASVLQDALK	19	2028.13	0.030381	111.43	Unigene22361_JingChaoZuZhi2_3;Unigene22361_JingChaoZuZhi2_blast_0	1
54	466	ALIDEKPVVIIGFFK	15	1687.99	0.0035945	187.44	Unigene95902_JingChaoZuZhi2_8;Unigene95902_JingChaoZuZhi2_blast_0	3
55	34;66	ALLELQLEQEELYQTFQR	18	2250.15	6.5087e-19	281.92	gi|239949527|gb|ACS36538.1|;gi|37703953|gb|AAR01298.1|	4
56	28	ALLFLPR	7	828.522	0.0096509	137.5	gi|229893632|gb|ACQ90225.1|;gi|209962093|gb|ACJ01642.1|;gi|42556386|gb|AAS19788.1|;gi|262400947|gb|ACY66376.1|;gi|57117799|gb|AAW34065.1|;gi|224552879|gb|ACN54679.1|;gi|301299151|gb|ADK66920.1|	9
57	484	ALLTAAQLTGLK	12	1198.73	0.0020344	148.28	Unigene96186_JingChaoZuZhi2_6;Unigene96186_JingChaoZuZhi2_blast_0	1
58	380	ALNAEVVACSIDSHFTHLAWTNTPR	25	2809.36	4.7344e-11	199.97	Unigene93571_JingChaoZuZhi2_blast_0	4
59	190	ALNCGMVHIMVGLQDK	16	1784.87	0.048972	113.76	Unigene44116_JingChaoZuZhi2_blast_0	1
60	123	ALSEVGANVPSSFDDLGEEVRR	22	2346.15	0.19071	96.143	Unigene17997_JingChaoZuZhi2_6;Unigene17997_JingChaoZuZhi2_blast_0	2
61	68;70;35	ALTVPELTQQMFDAK	15	1690.86	1.5534e-16	273.72	gi|25247488|gb|AAN72821.1|;gi|3915093|sp|Q94571.1|TBB2_HOMAM;gi|3915087|sp|Q25009.1|TBB1_HOMAM	6
62	60	ALVPNISDWSR	11	1256.65	0.21749	93.096	gi|307564155|gb|ADN52396.1|;Unigene94565_JingChaoZuZhi2_blast_0;gi|238477329|gb|ACR43476.1|;gi|328900101|gb|AEB54655.1|;gi|19848023|emb|CAD29196.1|;gi|262305859|gb|ACY45522.1|	2
63	342	ALVTDMMQADIDLMR	15	1721.82	7.8246e-17	284.24	Unigene91845_JingChaoZuZhi2_blast_0	4
64	95	ALVVINPGNPTGNVLPR	17	1729.98	2.2032e-07	231.58	Unigene12380_JingChaoZuZhi2_1;Unigene12380_JingChaoZuZhi2_blast_0	3
65	210	AMGVENSYFPLFVAR	15	1699.84	0.00057152	188.13	Unigene552_JingChaoZuZhi2_blast_0	1
66	476	AMLDAAVTAGLNVLR	15	1513.83	1.8477e-16	269.7	Unigene96029_JingChaoZuZhi2_2;Unigene96029_JingChaoZuZhi2_blast_0	2
67	208	AMTFNPVADTSMYK	14	1574.71	4.6474e-11	257.76	Unigene54789_JingChaoZuZhi2_blast_0	14
68	424	ANAVSPTVVMTDMGR	15	1547.74	0.00042724	193.06	Unigene94925_JingChaoZuZhi2_7;Unigene94925_JingChaoZuZhi2_blast_0	1
69	134	ANDAIITPDLLSNVVTK	17	1782.97	0.0007182	183.23	Unigene19893_JingChaoZuZhi2_blast_0	1
70	240	ANDTATINNLLPAIK	15	1567.86	1.5534e-06	223.06	Unigene72886_JingChaoZuZhi2_2;Unigene72886_JingChaoZuZhi2_blast_0	2
71	335	ANLDIGLAR	9	941.529	0.0052418	156.83	Unigene91561_JingChaoZuZhi2_blast_0;gi|262401289|gb|ACY66547.1|	1
72	225	ANNVYQMVFSSSCTVYGDPEHLPITEDHPTGAVTNVYGR	39	4324.98	0.070779	67.235	Unigene65632_JingChaoZuZhi2_blast_0	2
73	497	ANPFEWDIK	9	1118.54	0.050447	113.18	Unigene96306_JingChaoZuZhi2_21;Unigene96306_JingChaoZuZhi2_blast_0	3
74	73	ANYLASPLLVIAYALAGR	18	1875.06	2.399e-05	211.78	gi|4691352|emb|CAB41634.1|;Unigene10133_JingChaoZuZhi2_5;Unigene10133_JingChaoZuZhi2_blast_0	2
75	341	APDFVFFAPR	10	1165.59	0.0034551	173.37	Unigene91839_JingChaoZuZhi2_blast_0	2
76	56;158	AQFCEDIQVPR	11	1361.64	0.00073835	180.19	gi|291059187|gb|ADD71943.1|;Unigene22819_JingChaoZuZhi2_blast_0	1
77	493	AQLVDDALNLAR	12	1297.7	0.0017901	150.68	Unigene96284_JingChaoZuZhi2_17;Unigene96284_JingChaoZuZhi2_blast_0	2
78	221	AQVIEQAYEAHEMK	14	1645.78	5.3025e-128	218.11	Unigene62412_JingChaoZuZhi2_blast_0	1
79	419	ASEELPQGQDVFR	13	1474.71	2.6107e-07	230.59	Unigene94843_JingChaoZuZhi2_5;Unigene94843_JingChaoZuZhi2_blast_0	1
80	161	ASFQPHEFLFTTSWER	16	1981.93	8.6992e-11	244.67	Unigene22920_JingChaoZuZhi2_19;Unigene22920_JingChaoZuZhi2_blast_0	4
81	143	ASLDFYTR	8	971.471	5.7998e-05	202.17	Unigene21320_JingChaoZuZhi2_3;Unigene21320_JingChaoZuZhi2_blast_0	1
82	129	ASLEAPEVMESYMSR	15	1698.76	1.965e-06	217.88	Unigene19397_JingChaoZuZhi2_7;Unigene19397_JingChaoZuZhi2_blast_0	1
83	216	ASNILEDLETLR	12	1372.72	2.1449e-05	191.29	Unigene61090_JingChaoZuZhi2_blast_0	2
84	493	ATFEVFLAR	9	1052.57	0.00033696	189.13	Unigene96284_JingChaoZuZhi2_17;Unigene96284_JingChaoZuZhi2_blast_0	1
85	125	ATGEPPLCLAYVVVSALR	18	1915.02	0.0040214	137.19	Unigene18351_JingChaoZuZhi2_13;Unigene18351_JingChaoZuZhi2_blast_0	2
86	38	ATLFVAGIEDR	11	1190.63	0.0030702	154.24	gi|262301069|gb|ACY43127.1|	1
87	294	ATYMHPEWPGPWLGPR	16	1893.9	0.00011439	208.27	Unigene86876_JingChaoZuZhi2_blast_0	1
88	71;67;69	AVCMLSNTTAIAEAWAR	17	1863.9	1.0873e-74	399.57	gi|3915086|sp|Q25008.1|TBA1_HOMAM;gi|3915094|sp|Q94572.1|TBA3_HOMAM;gi|3915092|sp|Q94570.1|TBA2_HOMAM	7
89	14;10;22;23	AVFPSIVGR	9	944.544	0.0019117	175.44	CON__mq|CON__P60712;gi|113204650|gb|ABI34073.1|;gi|295393579|gb|ADG03642.1|;gi|296785432|gb|ADH43622.1|;gi|34576243|emb|CAE46725.1|;gi|207298843|gb|ACI23573.1|;gi|223868949|gb|ACN22489.1|;gi|15148888|gb|AAK84871.1|AF399872_1;gi|207298827|gb|ACI23565.1|;gi|207298829|gb|ACI23566.1|;gi|207298831|gb|ACI23567.1|;gi|207298833|gb|ACI23568.1|;gi|207298837|gb|ACI23570.1|;gi|207298839|gb|ACI23571.1|;gi|174…	3		+
90	67	AVFVDLEPSVVDEVR	15	1672.87	0.0014117	168.76	gi|3915086|sp|Q25008.1|TBA1_HOMAM;gi|2098751|gb|AAC47522.1|	5
91	71	AVFVDLEPTVIDEIR	15	1714.91	1.7448e-06	220.66	gi|3915094|sp|Q94572.1|TBA3_HOMAM;Unigene71599_JingChaoZuZhi2_blast_0	11
92	224	AVGESMQFPLIYYK	14	1644.82	0.00019703	196.5	Unigene65555_JingChaoZuZhi2_blast_0	2
93	481	AVIAVNQDPLGLQGK	15	1521.85	0.0004348	192.65	Unigene96163_JingChaoZuZhi2_1;Unigene96163_JingChaoZuZhi2_blast_0	1
94	68;70;58;51	AVLVDLEPGTMDSVR	15	1600.81	0.00030482	199.8	gi|3915093|sp|Q94571.1|TBB2_HOMAM;gi|262401471|gb|ACY66636.1|;gi|300518915|gb|ADK25707.1|;gi|3915087|sp|Q25009.1|TBB1_HOMAM	8
95	166	AVLVDLEPGTMEAVR	15	1598.83	6.3915e-05	213.06	Unigene2656_JingChaoZuZhi2_10;Unigene2656_JingChaoZuZhi2_blast_0;Unigene46155_JingChaoZuZhi2_blast_0	2
96	232	AVPLALGLISVSNPR	15	1505.89	0.0021861	159.5	Unigene69101_JingChaoZuZhi2_4;Unigene69101_JingChaoZuZhi2_blast_0	2
97	56	AYALALAERPEAMVVLNELMAR	22	2430.28	7.2188e-10	221.47	gi|291059187|gb|ADD71943.1|;Unigene19748_JingChaoZuZhi2_20;Unigene19748_JingChaoZuZhi2_blast_0	2
98	493	AYANAEQDDLWDFLTK	16	1898.87	1.1635e-34	337.85	Unigene96284_JingChaoZuZhi2_17;Unigene96284_JingChaoZuZhi2_blast_0	1
99	307	AYGVPIQDVFQTADLYEK	18	2056.02	8.5267e-06	214.82	Unigene87731_JingChaoZuZhi2_3;Unigene87731_JingChaoZuZhi2_blast_0	1
100	438	CAWANLNGPSWIQADGTGIGINWHAWR	27	3050.44	4.4589e-12	172.83	Unigene95291_JingChaoZuZhi2_6;Unigene95291_JingChaoZuZhi2_blast_0	1
101	68;58	CDCLQGFQLTHSLGGGTGSGMGTLLVSK	28	2880.36	2.169e-17	214.65	gi|300518915|gb|ADK25707.1|;Unigene88121_JingChaoZuZhi2_1;Unigene88121_JingChaoZuZhi2_blast_0;gi|3915087|sp|Q25009.1|TBB1_HOMAM	1
102	463	CGWLDVVLLR	10	1229.66	0.0098159	140.75	Unigene95845_JingChaoZuZhi2_2;Unigene95845_JingChaoZuZhi2_blast_0	1
103	63	CIAIFVPVPLLR	12	1396.83	0.017769	121.83	gi|328899820|gb|AEB54650.1|	2
104	404	CLTSNIFDLR	10	1237.61	9.144e-08	232.79	Unigene94496_JingChaoZuZhi2_4;Unigene94496_JingChaoZuZhi2_blast_0	8
105	196	CPAIDLVVGLEAR	13	1411.75	7.6842e-05	172.11	Unigene4818_JingChaoZuZhi2_1;Unigene4818_JingChaoZuZhi2_blast_0	1
106	376	CPATPPFWIR	10	1243.62	0.0077162	151.44	Unigene93499_JingChaoZuZhi2_2;Unigene93499_JingChaoZuZhi2_ESTscan_0	6
107	14	CPEALFQPSFLGMESCGIHETTYNSIMK	28	3246.45	2.231e-13	189.07	gi|113204650|gb|ABI34073.1|;gi|295393579|gb|ADG03642.1|;gi|296785432|gb|ADH43622.1|;gi|34576243|emb|CAE46725.1|;gi|207298843|gb|ACI23573.1|;gi|6911251|gb|AAF31450.1|AF221096_1;gi|270066257|gb|ACZ60616.1|;gi|115304528|gb|ABI93818.1|;gi|300518913|gb|ADK25706.1|;gi|300247703|gb|ADJ94952.1|;gi|262401463|gb|ACY66632.1|;gi|61105584|gb|AAX38505.1|;gi|56112394|gb|AAV71158.1|	3
108	22;23	CPESLFQPSFLGMESVGIHETVYNSIMR	28	3227.51	1.8577e-20	220.86	gi|15148888|gb|AAK84871.1|AF399872_1;gi|207298827|gb|ACI23565.1|;gi|119351133|gb|ABL63468.1|;gi|17467077|gb|AAL40077.1|L76943_1	2
109	3	DAEAWFNEK	9	1108.48	0.0001192	201.07	CON__ab|CON__000136|;CON__mq|CON__P13645;CON__ab|CON__000129|;CON__ab|CON__000122|;CON__ab|CON__000133|;CON__ab|CON__000130|;CON__mq|CON__Q7Z3Y8;CON__mq|CON__Q7Z3Y7;CON__mq|CON__Q148H6;CON__mq|CON__Q7Z3Z0	2		+
110	6	DAEEWFFTK	9	1171.52	0.0041179	160.88	CON__mq|CON__P02533;CON__mq|CON__Q6IFX2	2		+
111	410	DAELLLAVASLMR	13	1400.77	0.0017287	147.71	Unigene94655_JingChaoZuZhi2_5;Unigene94655_JingChaoZuZhi2_blast_0	1
112	442	DALDLIQEAIK	11	1227.67	0.0023463	159.94	Unigene95445_JingChaoZuZhi2_6;Unigene95445_JingChaoZuZhi2_blast_0;gi|3023703|sp|P56252.1|ENO_HOMGA;gi|41394399|gb|AAS02303.1|;gi|188089606|gb|ACD49037.1|	5
113	299	DALLELVPVTIEETVPYR	18	2056.11	4.1247e-05	208.39	Unigene87217_JingChaoZuZhi2_blast_0	4
114	123	DALPEEAFIADLDSK	15	1632.79	0.00074167	184.21	Unigene17997_JingChaoZuZhi2_6;Unigene17997_JingChaoZuZhi2_blast_0	1
115	345	DALSGWGAVVHIIEADK	17	1779.92	2.3789e-17	273.61	Unigene91972_JingChaoZuZhi2_blast_0	2
116	482	DAVLLIFANK	10	1102.64	4.8243e-18	269.23	Unigene96177_JingChaoZuZhi2_8;Unigene96177_JingChaoZuZhi2_blast_0;gi|262400973|gb|ACY66389.1|	2
117	296	DAVLLVFANK	10	1088.62	0.00018633	193.82	Unigene87074_JingChaoZuZhi2_blast_0	2
118	217	DCLAMVATDEAHITTADGGDVYR	23	2480.09	0.0030189	121.01	Unigene61539_JingChaoZuZhi2_2;Unigene61539_JingChaoZuZhi2_blast_0	1
119	130	DCTEFMFCGWPMDVIHMR	18	2330.94	0.16089	71.279	Unigene19531_JingChaoZuZhi2_10	1
120	10	DDDIAALVVDNGSGMCK	17	1778.78	1.8299e-11	246.18	CON__mq|CON__P60712	1		+
121	457	DDLFNTNASIVANLAK	16	1704.87	0.00027429	196.67	Unigene95648_JingChaoZuZhi2_3;Unigene95648_JingChaoZuZhi2_blast_0;gi|262401157|gb|ACY66481.1|	1
122	272	DEDFWTSSTDSVK	13	1515.64	1.2494e-10	244	Unigene82442_JingChaoZuZhi2_1;Unigene82442_JingChaoZuZhi2_blast_0	6
123	390	DGAFEFR	7	840.377	0.0023038	164.89	Unigene94069_JingChaoZuZhi2_blast_0	2
124	195	DGLMPIPR	8	897.474	0.0057134	147.52	Unigene48142_JingChaoZuZhi2_1;Unigene48142_JingChaoZuZhi2_blast_0	19
125	72	DGNGAIIPFDEGR	13	1359.64	2.6256e-07	202.29	gi|4191390|gb|AAD09762.1|	12
126	332	DGYISHEEFSGPK	13	1464.65	7.6732e-05	172.17	Unigene91084_JingChaoZuZhi2_blast_0	2
127	383	DHADQNIVIMLVGNK	15	1665.85	1.2035e-06	227.47	Unigene93693_JingChaoZuZhi2_3;Unigene93693_JingChaoZuZhi2_blast_0	2
128	327	DICSDILGLLDK	12	1360.69	1.8742e-05	194.5	Unigene90508_JingChaoZuZhi2_2;Unigene90508_JingChaoZuZhi2_blast_0	1
129	414	DIDAAFLVGAMPR	13	1374.7	1.0273e-10	248.41	Unigene94745_JingChaoZuZhi2_2;Unigene94745_JingChaoZuZhi2_blast_0	2
130	8	DIENQYETQITQIEHEVSSSGQEVQSSAK	29	3263.51	3.2861e-17	211.93	CON__mq|CON__P35527	4		+
131	257	DIITGEHFSAMR	12	1375.66	5.7061e-06	209.97	Unigene76502_JingChaoZuZhi2_2;Unigene76502_JingChaoZuZhi2_blast_0	4
132	209	DIVQFVELR	9	1117.61	2.0101e-07	129.85	Unigene54854_JingChaoZuZhi2_blast_0	1
133	372	DKIEALESTLDFGR	14	1592.8	0.044129	135.02	Unigene93427_JingChaoZuZhi2_8;Unigene93427_JingChaoZuZhi2_blast_0	1
134	218	DKYDLPPGVVGHMELYPR	18	2085.04	1.9971e-11	244.36	Unigene61702_JingChaoZuZhi2_blast_0	17
135	312	DLAASQNNFTR	11	1235.59	0.0013321	125.74	Unigene88740_JingChaoZuZhi2_1;Unigene88740_JingChaoZuZhi2_blast_0	1
136	26	DLAVTLGMIDPDEK	14	1515.75	0.00069493	170.18	Unigene95198_JingChaoZuZhi2_1;gi|209363473|gb|ACF35639.1|;gi|213556919|gb|ACJ53746.1|	1
137	493	DLAWIFLR	8	1032.58	0.0039507	159.04	Unigene96284_JingChaoZuZhi2_17;Unigene96284_JingChaoZuZhi2_blast_0	5
138	39	DLEIILDELR	10	1227.67	2.0634e-07	220.45	Unigene22319_JingChaoZuZhi2_7;gi|262304255|gb|ACY44720.1|;Unigene22319_JingChaoZuZhi2_blast_0;gi|199582228|gb|ACH89785.1|;gi|199582244|gb|ACH89793.1|;gi|199582260|gb|ACH89801.1|;gi|199582262|gb|ACH89802.1|;gi|199582284|gb|ACH89813.1|;gi|199582300|gb|ACH89821.1|;gi|199582306|gb|ACH89824.1|;gi|199582310|gb|ACH89826.1|;gi|199582318|gb|ACH89830.1|;gi|199582320|gb|ACH89831.1|;gi|199582322|gb|ACH89832.…	3
139	22	DLFANNVLSGGTTMYPGIADR	21	2211.06	2.5916e-31	303.86	gi|15148888|gb|AAK84871.1|AF399872_1;gi|207298827|gb|ACI23565.1|;gi|119351133|gb|ABL63468.1|;Unigene69100_JingChaoZuZhi2_blast_0	1
140	165	DLFVSNVVHK	10	1156.62	0.0034551	173.37	Unigene26496_JingChaoZuZhi2_blast_0	1
141	272	DLGATALAMDYK	12	1267.61	1.7714e-07	222.74	Unigene82442_JingChaoZuZhi2_1;Unigene82442_JingChaoZuZhi2_blast_0	8
142	352	DLGWQLDSALLER	13	1514.77	1.0089e-10	248.77	Unigene92237_JingChaoZuZhi2_1;Unigene92237_JingChaoZuZhi2_blast_0	1
143	450	DLILSLHNELR	11	1321.74	3.4502e-05	201.75	Unigene95525_JingChaoZuZhi2_1;Unigene95525_JingChaoZuZhi2_blast_0	3
144	111	DLIQTEYFR	9	1183.59	0.0165	134.25	Unigene16106_JingChaoZuZhi2_7;Unigene16106_JingChaoZuZhi2_blast_0	1
145	339	DLIVMIAPAVSPAIR	15	1564.9	0.0029398	153.39	Unigene91766_JingChaoZuZhi2_2;Unigene91766_JingChaoZuZhi2_blast_0	2
146	261	DLMEQTETALR	11	1305.62	1.4154e-11	220.1	Unigene7881_JingChaoZuZhi2_1;Unigene7881_JingChaoZuZhi2_blast_0	6
147	22;23	DLTAYLTK	8	923.496	0.0065989	150.84	gi|15148888|gb|AAK84871.1|AF399872_1;gi|119351133|gb|ABL63468.1|;gi|17467077|gb|AAL40077.1|L76943_1;gi|123316130|gb|ABM74401.1|	1
148	14;10	DLTDYLMK	8	997.479	0.10329	119.57	CON__mq|CON__P60712;Unigene10_JingChaoZuZhi2_4;Unigene10_JingChaoZuZhi2_blast_0;gi|257359513|gb|ACV53156.1|;gi|113204650|gb|ABI34073.1|;gi|295393579|gb|ADG03642.1|;gi|296785432|gb|ADH43622.1|;gi|34576243|emb|CAE46725.1|;gi|207298843|gb|ACI23573.1|;gi|6911251|gb|AAF31450.1|AF221096_1;gi|270066257|gb|ACZ60616.1|;gi|115304528|gb|ABI93818.1|;gi|306417155|emb|CBW54879.1|;gi|300518913|gb|ADK25706.1|;gi…	1		+
149	25	DLTDYLMTILTER	13	1582.79	2.945e-11	262.93	gi|207298847|gb|ACI23575.1|	1
150	123	DLVSSLVSGLLTIGDR	16	1643.91	0.000272	196.84	Unigene17997_JingChaoZuZhi2_6;Unigene17997_JingChaoZuZhi2_blast_0	3
151	14;10;25	DLYANTVLSGGTTMYPGIADR	21	2214.06	9.1947e-23	284.72	CON__mq|CON__P60712;gi|328898859|gb|AEB54623.1|;gi|113204650|gb|ABI34073.1|;gi|295393579|gb|ADG03642.1|;gi|296785432|gb|ADH43622.1|;gi|34576243|emb|CAE46725.1|;gi|207298843|gb|ACI23573.1|;gi|270066257|gb|ACZ60616.1|;gi|115304528|gb|ABI93818.1|;gi|300247703|gb|ADJ94952.1|;gi|61105584|gb|AAX38505.1|;gi|207298847|gb|ACI23575.1|	1		+
152	76;80	DMLILESR	8	975.506	0.00069716	183.26	gi|57901147|gb|AAW57893.1|;gi|57901145|gb|AAW57892.1|;gi|56728077|gb|AAA96966.2|;gi|7582388|gb|AAF64305.1|AF249297_1	44
153	208	DNNLLEKAMTFNPVADTSMYK	21	2401.13	0.00010424	161.95	Unigene54789_JingChaoZuZhi2_blast_0	16
154	290	DNTINLIHIFR	11	1354.74	0.0005483	183.03	Unigene86145_JingChaoZuZhi2_blast_0	2
155	76;75;80	DPAFFR	6	751.365	1.9549e-05	138.38	gi|57901147|gb|AAW57893.1|;gi|57901145|gb|AAW57892.1|;gi|56728077|gb|AAA96966.2|;Unigene38324_JingChaoZuZhi2_blast_0;gi|7582388|gb|AAF64305.1|AF249297_1;gi|57901143|gb|AAW57891.1|	38
156	451	DPDHFPFVVLGNK	13	1483.75	0.1224	99.752	Unigene95526_JingChaoZuZhi2_1;Unigene95526_JingChaoZuZhi2_blast_0	1
157	434	DPILFPSFIHTQK	13	1541.82	2.2746e-05	202.65	Unigene95191_JingChaoZuZhi2_6;Unigene95191_JingChaoZuZhi2_blast_0	4
158	13	DPITILVK	8	897.554	0.0014515	174.27	gi|110339425|gb|ABG67961.1|;Unigene95302_JingChaoZuZhi2_blast_0	1
159	322	DPLDAFPAGNFNMDDFKR	18	2068.93	0.0070791	148.03	Unigene89664_JingChaoZuZhi2_blast_0	1
160	207	DPNNLFMVR	9	1104.54	0.0026432	169.09	Unigene54328_JingChaoZuZhi2_blast_0	1
161	74;252;17;18	DPSFFR	6	767.36	0.00028088	148.4	Unigene74587_JingChaoZuZhi2_2;Unigene74587_JingChaoZuZhi2_blast_0;gi|7105883|emb|CAB75960.1|;gi|32363480|sp|P80888.2|HCY_PALVU;gi|238477259|gb|ACR43471.1|;gi|122793|sp|P04254.2|HCYA_PANIN;gi|157831281|pdb|1HC1|A;gi|122796|sp|P10787.1|HCYB_PANIN;tr|Q7M4G8|Q7M4G8_PALVU;gi|57901139|gb|AAW57889.1|;gi|57901141|gb|AAW57890.1|	13
162	497	DPSVIPILLQLVDTMEGEYEEPLK	24	2727.39	1.5915e-14	219.06	Unigene96306_JingChaoZuZhi2_21;Unigene96306_JingChaoZuZhi2_blast_0	7
163	156	DQLGITDGLIR	11	1199.65	1.8857e-12	254.53	Unigene22601_JingChaoZuZhi2_2;Unigene22601_JingChaoZuZhi2_blast_0	5
164	215	DSTLIMQLLR	10	1188.65	3.5178e-05	212.21	Unigene79233_JingChaoZuZhi2_blast_0;Unigene60045_JingChaoZuZhi2_blast_0	6
165	93	DTFIALPGNLLIPSR	15	1625.91	0.0033449	150.11	Unigene12118_JingChaoZuZhi2_3;Unigene12118_JingChaoZuZhi2_blast_0	1
166	480	DVASLLSALSK	11	1102.62	0.0010872	174.98	Unigene96158_JingChaoZuZhi2_11;Unigene96158_JingChaoZuZhi2_blast_0	2
167	260	DVNEILWK	8	1015.53	1.6046e-05	212.58	Unigene7825_JingChaoZuZhi2_2;Unigene7825_JingChaoZuZhi2_blast_0	9
168	267	DVVLLPDMSLEEAVAK	16	1727.9	0.07296	106.13	Unigene81068_JingChaoZuZhi2_2;Unigene81068_JingChaoZuZhi2_blast_0	2
169	239	DVVVVSMNYR	10	1180.59	0.0012881	182.39	Unigene72767_JingChaoZuZhi2_blast_0	8
170	244	DWQHYMLQR	9	1275.58	0.17933	91.069	Unigene73377_JingChaoZuZhi2_2	2
171	139	DYIHVMDLASGHVSALSK	18	1941.96	3.0933e-12	246.18	Unigene20658_JingChaoZuZhi2_blast_0	1
172	4	DYQELMNTK	9	1140.51	0.0022397	172.59	CON__mq|CON__P04264;CON__ab|CON__000132|;CON__ab|CON__000134|;CON__ab|CON__000135|	1		+
173	491	DYYFTLAHTVR	11	1384.68	3.3788e-05	202.05	Unigene96263_JingChaoZuZhi2_17;Unigene96263_JingChaoZuZhi2_blast_0	2
174	183	EACLAQYAQLAAVTSK	16	1722.86	4.3911e-46	362.97	Unigene41586_JingChaoZuZhi2_ESTscan_0	8
175	323	EADEAVESNSEMHIESGR	18	1988.84	3.8879e-63	376.69	Unigene89752_JingChaoZuZhi2_3;Unigene89752_JingChaoZuZhi2_blast_0	40
176	142	EADLGQAFMALDPSFFAPGFEDR	23	2530.15	2.4364e-07	178.54	Unigene21159_JingChaoZuZhi2_5;Unigene21159_JingChaoZuZhi2_blast_0	1
177	449	EAFTTWSQTSVLTR	14	1625.8	1.0382e-23	302.58	Unigene95523_JingChaoZuZhi2_5;Unigene95523_JingChaoZuZhi2_blast_0	1
178	29	EAGDFTAQVIVLNHPGQIQAGYSPVLDCHTAHIACK	36	3916.9	0.22674	60.093	gi|300518911|gb|ADK25705.1|;gi|2196958|gb|AAC03149.1|;gi|116874256|gb|ABK30809.1|	3
179	278	EAQVNEHFVAFVHVDGK	17	1924.94	0.0036688	138.21	Unigene83133_JingChaoZuZhi2_blast_0	2
180	272	EATRDEDFWTSSTDSVK	17	1972.87	8.8464e-11	255.16	Unigene82442_JingChaoZuZhi2_1;Unigene82442_JingChaoZuZhi2_blast_0	3
181	495	EAVVTDVAQQSLLSYFR	17	1924.99	1.9228e-60	396.93	Unigene96296_JingChaoZuZhi2_8;Unigene96296_JingChaoZuZhi2_blast_0	4
182	188	ECLPLVILLR	10	1224.73	2.2408e-07	218.55	Unigene42777_JingChaoZuZhi2_blast_0	2
183	38	EDLAFSAPFHLQVLR	15	1741.92	0.0033518	150.06	gi|262301069|gb|ACY43127.1|;Unigene92445_JingChaoZuZhi2_blast_0	2
184	284	EDMATLTAANIIAGLEDQPLPAR	23	2409.22	6.3454e-26	294.65	Unigene84417_JingChaoZuZhi2_1;Unigene84417_JingChaoZuZhi2_blast_0	3
185	455	EDPFSGYEGAIDCLVR	16	1826.81	3.67e-11	258.6	Unigene95623_JingChaoZuZhi2_13;Unigene95623_JingChaoZuZhi2_blast_0	2
186	266	EDWVFVLNQEGVQQALR	17	2030.02	2.2158e-60	396.53	Unigene80531_JingChaoZuZhi2_1;Unigene80531_JingChaoZuZhi2_blast_0	1
187	477	EEIFGPVQVILR	12	1398.79	2.3095e-11	257.8	Unigene96031_JingChaoZuZhi2_1;Unigene96031_JingChaoZuZhi2_blast_0	1
188	123	EEVPPPTVPMDFSWAR	16	1856.88	0.026233	126.1	Unigene17997_JingChaoZuZhi2_6;Unigene17997_JingChaoZuZhi2_blast_0	1
189	131	EEVTTSTVMHWGELSIGSR	19	2118.01	0.072616	105.14	Unigene19575_JingChaoZuZhi2_2;Unigene19575_JingChaoZuZhi2_blast_0	1
190	66	EFADIYSSMFK	11	1336.6	6.1102e-08	218.6	gi|37703953|gb|AAR01298.1|;gi|291479921|gb|ADE06083.1|;Unigene74524_JingChaoZuZhi2_blast_0	3
191	446	EFALPYLK	8	979.538	0.080517	105.95	Unigene95482_JingChaoZuZhi2_1;Unigene95482_JingChaoZuZhi2_blast_0	2
192	150	EFMSIFPDLVR	11	1352.68	0.0026358	157.66	Unigene21877_JingChaoZuZhi2_7;Unigene21877_JingChaoZuZhi2_blast_0	1
193	59	EFTDTELIAECK	12	1454.66	9.982e-08	231.42	gi|305690108|gb|ADM64456.1|	3
194	214	EGDIVSMFANTTLAK	15	1595.79	1.8109e-16	270.21	Unigene59180_JingChaoZuZhi2_1;Unigene59180_JingChaoZuZhi2_blast_0	1
195	219	EGGGSSGHIEAGGTGSGPVIETGGK	25	2197.02	2.8602e-20	245.78	Unigene61726_JingChaoZuZhi2_1	2
196	194	EGLIEGVPCILLAR	14	1538.85	0.00079232	165.7	Unigene4795_JingChaoZuZhi2_5;Unigene4795_JingChaoZuZhi2_blast_0	1
197	161	EGLNVFNVILK	11	1244.71	4.1807e-05	198.62	Unigene22920_JingChaoZuZhi2_19;Unigene22920_JingChaoZuZhi2_blast_0	4
198	161	EGLNVFNVILKR	12	1400.81	0.0033177	158.05	Unigene22920_JingChaoZuZhi2_19;Unigene22920_JingChaoZuZhi2_blast_0	3
199	445	EGYDQLPVVDQEGMIR	16	1847.87	0.0017593	165.86	Unigene95481_JingChaoZuZhi2_blast_0;Unigene95481_JingChaoZuZhi2_1	1
200	72;81	EHIDSLPPYTK	11	1298.65	6.1102e-08	218.6	gi|4191390|gb|AAD09762.1|;gi|81230850|gb|ABB59714.1|	3
201	194	EHIHPGDFVIVDQFIDR	17	2036.01	1.6989e-12	267.21	Unigene4795_JingChaoZuZhi2_5;Unigene4795_JingChaoZuZhi2_blast_0	2
202	202	EICQDVLGLLDK	12	1401.72	2.225e-17	292.06	Unigene51992_JingChaoZuZhi2_blast_0	3
203	433;65	EIDEIVLVGGSTR	13	1386.74	6.8063e-05	176.78	Unigene95185_JingChaoZuZhi2_blast_0;gi|34305562|gb|AAQ63611.1|	1
204	8	EIETYHNLLEGGQEDFESSGAGK	23	2509.12	1.1938e-43	336.04	CON__mq|CON__P35527	4		+
205	439	EIFDFAAIR	9	1080.56	0.035398	122.52	Unigene95296_JingChaoZuZhi2_7;Unigene95296_JingChaoZuZhi2_blast_0	1
206	276	EIFEQPESVVNTMR	14	1677.8	7.8932e-07	227.06	Unigene82868_JingChaoZuZhi2_2;Unigene82868_JingChaoZuZhi2_blast_0	1
207	270	EIFLSQPILLELEAPLK	17	1952.12	2.4497e-25	307.03	Unigene81780_JingChaoZuZhi2_2;Unigene81780_JingChaoZuZhi2_blast_0	2
208	368	EILEAFSNVR	10	1176.61	0.00049377	130.66	Unigene93241_JingChaoZuZhi2_2	1
209	159	EIVDLMLR	8	987.542	0.030249	124.08	Unigene22909_JingChaoZuZhi2_1	1
210	45	EIVDVVLDR	9	1056.58	3.9505e-07	224.24	gi|262401097|gb|ACY66451.1|	3
211	342	EIYWEGSGVDEVAK	14	1580.74	1.8914e-16	280.21	Unigene91845_JingChaoZuZhi2_blast_0	3
212	230	EKEFAFTR	8	1026.51	0.02849	156.51	Unigene66841_JingChaoZuZhi2_ESTscan_0;Unigene66841_JingChaoZuZhi2_2	4
213	411	ELDLTGDLDALK	12	1301.67	0.0044592	136.48	Unigene94680_JingChaoZuZhi2_1;Unigene94680_JingChaoZuZhi2_blast_0	1
214	62	ELEVLMMQNR	10	1261.62	0.00019918	192.26	gi|328899579|gb|AEB54641.1|	1
215	452	ELEYLQSQHFGCLMDSGVSNQSIPIVLPVSTEDKER	36	4104.98	5.8633e-36	220.53	Unigene95591_JingChaoZuZhi2_10;Unigene95591_JingChaoZuZhi2_blast_0	2
216	481	ELGLASPEGYAITDLFDGVHYGTVLPDKR	29	3132.58	4.4318e-07	142.23	Unigene96163_JingChaoZuZhi2_1;Unigene96163_JingChaoZuZhi2_blast_0	4
217	497	ELHPNQLHYQNFEYR	15	1986.93	0.0030625	152.4	Unigene96306_JingChaoZuZhi2_21;Unigene96306_JingChaoZuZhi2_blast_0	3
218	327	ELKDICSDILGLLDK	15	1730.91	0.19886	119.39	Unigene90508_JingChaoZuZhi2_2;Unigene90508_JingChaoZuZhi2_blast_0	1
219	58	ELMDLQLER	9	1145.58	0.032637	124.23	gi|300518915|gb|ADK25707.1|	1
220	174	ELQENQLTQVLINSDPGHIEGGEMGFACIPGQEAIFK	37	4068.96	4.0759e-08	112.62	Unigene33822_JingChaoZuZhi2_blast_0	2
221	206	ELQGSWIK	8	959.508	0.0056491	153.78	Unigene5418_JingChaoZuZhi2_2;Unigene5418_JingChaoZuZhi2_blast_0	1
222	260	ELSTTFNPLSGHYDDDGVAVK	21	2264.06	5.3987e-06	183.74	Unigene7825_JingChaoZuZhi2_2;Unigene7825_JingChaoZuZhi2_blast_0	2
223	390	ELTFSIK	7	836.464	0.23773	67.035	Unigene94069_JingChaoZuZhi2_blast_0	1
224	3	ELTTEIDNNIEQISSYK	17	1995.96	4.3792e-93	450.96	CON__ab|CON__000136|;CON__mq|CON__P13645;CON__ab|CON__000129|;CON__ab|CON__000122|;CON__ab|CON__000133|;CON__ab|CON__000130|;CON__ab|CON__000131|	10		+
225	455	ELYDLQLQLLAETR	14	1703.91	1.3438e-32	322.81	Unigene95623_JingChaoZuZhi2_13;Unigene95623_JingChaoZuZhi2_blast_0	2
226	462	ENVDSDTAEQVIDSFR	16	1823.82	3.7884e-07	235.22	Unigene95807_JingChaoZuZhi2_blast_0	1
227	441	EPIDESVCSWFK	12	1495.67	0.17176	96.113	Unigene95424_JingChaoZuZhi2_3;Unigene95424_JingChaoZuZhi2_blast_0	1
228	446	EQVQLLGLPDIPMIVFPK	18	2036.14	1.4597e-07	220.34	Unigene95482_JingChaoZuZhi2_1;Unigene95482_JingChaoZuZhi2_blast_0	2
229	81	ERVNEEEFIYAAYHAVK	17	2067.01	3.4224e-07	239.75	gi|81230850|gb|ABB59714.1|	4
230	221	ERVNEEEFLYAAYHAIK	17	2081.02	2.7015e-34	333.47	Unigene62412_JingChaoZuZhi2_blast_0	34
231	161	ESDLVATAEGVPER	14	1471.72	1.4377e-10	243.4	Unigene22920_JingChaoZuZhi2_19;Unigene22920_JingChaoZuZhi2_blast_0	3
232	259	ESHQLLACFNEASVEDLVK	19	2188.05	1.5653e-79	408.93	Unigene78226_JingChaoZuZhi2_2;Unigene78226_JingChaoZuZhi2_blast_0	10
233	470	ESNYHLLESVQESLER	16	1931.92	0.0021338	161.21	Unigene95958_JingChaoZuZhi2_blast_0	1
234	497	ESSPQVAAFIYSALTALSEGEHPR	24	2559.26	3.3568e-09	182.22	Unigene96306_JingChaoZuZhi2_21;Unigene96306_JingChaoZuZhi2_blast_0	12
235	102	ETCLITFLLAGISCPR	16	1849.94	1.3079e-06	217.09	Unigene14409_JingChaoZuZhi2_22;Unigene14409_JingChaoZuZhi2_blast_0	5
236	425	ETFNHLTQWLEDAR	14	1758.83	1.0747e-23	301.93	Unigene94953_JingChaoZuZhi2_2;Unigene94953_JingChaoZuZhi2_blast_0	3
237	122	ETGLPMNQVEVMVMR	15	1732.83	1.236e-06	227.06	Unigene17351_JingChaoZuZhi2_3;Unigene17351_JingChaoZuZhi2_blast_0	1
238	455	EVDVAAASGEDVFLAR	16	1647.81	0.0001184	207.97	Unigene95623_JingChaoZuZhi2_13;Unigene95623_JingChaoZuZhi2_blast_0	1
239	403	EVIELPLLNPELFHR	15	1818	0.002897	153.74	Unigene94493_JingChaoZuZhi2_1;Unigene94493_JingChaoZuZhi2_blast_0	2
240	213;42	EYADSLGIPFLETSAK	16	1739.86	0.0040963	140.31	Unigene58753_JingChaoZuZhi2_blast_0;gi|262401001|gb|ACY66403.1|	1
241	457	FAFSMIR	7	870.442	0.017291	124.89	Unigene95648_JingChaoZuZhi2_3;Unigene95648_JingChaoZuZhi2_blast_0	4
242	104	FALTGDALLIR	11	1188.69	3.5471e-05	201.33	Unigene14801_JingChaoZuZhi2_4;Unigene14801_JingChaoZuZhi2_blast_0	3
243	56	FAPNVFILQYLTITR	15	1795	0.0021861	159.5	gi|291059187|gb|ADD71943.1|;Unigene19748_JingChaoZuZhi2_20;Unigene19748_JingChaoZuZhi2_blast_0	3
244	9;7	FASFIDK	7	826.423	0.0050556	154.09	CON__mq|CON__P35908;CON__mq|CON__O95678;CON__mq|CON__Q5XKE5;CON__mq|CON__Q01546;CON__mq|CON__P12035;CON__mq|CON__Q7Z794;CON__mq|CON__Q6IFZ6;CON__mq|CON__Q6NXH9;CON__mq|CON__Q8VED5;CON__mq|CON__P07744;CON__mq|CON__Q9R0H5;CON__mq|CON__Q6ISB0;CON__mq|CON__Q9NSB2;CON__mq|CON__P19013;CON__mq|CON__Q32MB2;CON__mq|CON__Q7RTS7;CON__mq|CON__Q3SY84;CON__mq|CON__Q6IME9;CON__mq|CON__Q14CN4-1;CON__mq|CON__Q9H5…	1		+
245	377	FAVDTESPPNTR	12	1332.63	0.00041344	164.65	Unigene93504_JingChaoZuZhi2_ESTscan_0;Unigene93504_JingChaoZuZhi2_3	1
246	100	FDEGVLTDLPK	11	1232.63	0.20597	99.568	Unigene140_JingChaoZuZhi2_ESTscan_0;Unigene140_JingChaoZuZhi2_1	1
247	71;67;27;45;96	FDGALNVDLTEFQTNLVPYPR	21	2408.2	4.7052e-16	263.08	Unigene12414_JingChaoZuZhi2_blast_0;gi|22450696|gb|AAL04106.2|AF405439_1;gi|2098757|gb|AAC47525.1|;Unigene18128_JingChaoZuZhi2_4;Unigene18128_JingChaoZuZhi2_blast_0;gi|3915086|sp|Q25008.1|TBA1_HOMAM;gi|2098751|gb|AAC47522.1|;gi|239505073|gb|ACR78682.1|;Unigene19304_JingChaoZuZhi2_1;Unigene19304_JingChaoZuZhi2_blast_0;gi|3915094|sp|Q94572.1|TBA3_HOMAM;gi|2098755|gb|AAC47524.1|;gi|262401097|gb|ACY6…	7
248	176	FDLAELTK	8	935.496	0.0017542	170.66	Unigene35572_JingChaoZuZhi2_ESTscan_0	4
249	76;75	FDLPPGVLEHFETATR	16	1827.92	0.00014292	206.2	gi|57901147|gb|AAW57893.1|;gi|57901145|gb|AAW57892.1|;gi|56728077|gb|AAA96966.2|;Unigene38324_JingChaoZuZhi2_blast_0;gi|57901143|gb|AAW57891.1|	7
250	65;21	FDLTGIPPAPR	11	1182.64	0.0093692	133.81	gi|34305562|gb|AAQ63611.1|;gi|238683639|gb|ACR54098.1|;Unigene94362_JingChaoZuZhi2_blast_0;Unigene37667_JingChaoZuZhi2_blast_0;gi|148594078|emb|CAL68989.1|;gi|158147453|emb|CAL68991.1|	2
251	435	FDLTNSNNNEVIVR	14	1633.81	1.9476e-16	279.77	Unigene95231_JingChaoZuZhi2_8	1
252	49	FDSGNLCMITGGR	13	1426.63	6.2605e-05	179.67	gi|262401341|gb|ACY66573.1|;Unigene38037_JingChaoZuZhi2_blast_0	1
253	390	FELNGFR	7	881.44	0.02197	117.16	Unigene94069_JingChaoZuZhi2_blast_0	3
254	105	FEPYLPLVMGPVLK	14	1601.89	0.00061087	174.05	Unigene15605_JingChaoZuZhi2_blast_0	1
255	250	FESSLGLPNR	10	1118.57	0.0001702	195.79	Unigene7407_JingChaoZuZhi2_3;Unigene7407_JingChaoZuZhi2_blast_0	17
256	203	FFFHLGDALQR	11	1349.69	0.012559	130.66	Unigene52063_JingChaoZuZhi2_blast_0	1
257	404	FFLEGGAGDAELGIANR	17	1735.85	8.3379e-35	321.85	Unigene94496_JingChaoZuZhi2_4;Unigene94496_JingChaoZuZhi2_blast_0	8
258	357	FFLTLFMNK	9	1159.61	9.6622e-12	261.71	Unigene92763_JingChaoZuZhi2_ESTscan_0	5
259	444	FFVLGLPTGSTPLGTYK	17	1796.97	0.0023981	158.52	Unigene95464_JingChaoZuZhi2_5;Unigene95464_JingChaoZuZhi2_blast_0	1
260	81	FGAPFPIR	8	903.497	0.013728	135.87	gi|81230850|gb|ABB59714.1|	13
261	360	FGFVHLSAGDLLR	13	1430.77	5.4005e-05	184.24	Unigene92976_JingChaoZuZhi2_4;Unigene92976_JingChaoZuZhi2_blast_0	1
262	442	FGLDATAVGDEGGFAPNILNNK	22	2219.09	3.2363e-16	260.97	Unigene95445_JingChaoZuZhi2_6;Unigene95445_JingChaoZuZhi2_blast_0;gi|3023703|sp|P56252.1|ENO_HOMGA;gi|41394399|gb|AAS02303.1|;gi|188089606|gb|ACD49037.1|;gi|188089630|gb|ACD49049.1|;gi|188089656|gb|ACD49062.1|;gi|188089658|gb|ACD49063.1|;gi|188089638|gb|ACD49053.1|;gi|188089628|gb|ACD49048.1|;gi|188089684|gb|ACD49076.1|;gi|188089680|gb|ACD49074.1|;gi|188089624|gb|ACD49046.1|;gi|188089644|gb|ACD49…	1
263	54	FGMDLMSLNIHR	12	1432.7	0.00029719	172.27	gi|284520578|gb|ADB92905.1|;Unigene61189_JingChaoZuZhi2_2;Unigene61189_JingChaoZuZhi2_blast_0	1
264	300	FGTILHEMLHTLGFFHEQSR	20	2399.18	6.6007e-29	246.18	Unigene87224_JingChaoZuZhi2_1;Unigene87224_JingChaoZuZhi2_blast_0	70
265	168	FGVQAQTISTDFER	14	1597.77	7.6369e-07	227.56	Unigene28190_JingChaoZuZhi2_blast_0	1
266	261	FHSGLGLPNR	10	1096.58	0.0097999	140.83	Unigene7881_JingChaoZuZhi2_1;Unigene7881_JingChaoZuZhi2_blast_0	7
267	198	FIFLSGTDQVLR	12	1394.76	0.00093576	159.09	Unigene48853_JingChaoZuZhi2_blast_0	1
268	120	FILSGANIMCR	11	1280.64	0.0016235	166.97	Unigene16937_JingChaoZuZhi2_1;Unigene16937_JingChaoZuZhi2_blast_0	1
269	325	FIQGTVAEGAPVIPISAQLK	20	2038.15	2.1343e-14	248.18	Unigene90109_JingChaoZuZhi2_blast_0	1
270	195	FKDPEPAPAWTGVR	14	1569.79	4.939e-10	254.18	Unigene48142_JingChaoZuZhi2_1;Unigene48142_JingChaoZuZhi2_blast_0	18
271	481	FKVDVNPSGVVLVR	14	1527.88	0.0016709	189.3	Unigene96163_JingChaoZuZhi2_1;Unigene96163_JingChaoZuZhi2_blast_0	3
272	222	FLAAGTHLGANNVNFQMEQYVYK	23	2614.26	4.5195e-09	209.25	Unigene64740_JingChaoZuZhi2_2;Unigene64740_JingChaoZuZhi2_blast_0	1
273	126	FLDQMTDIVR	10	1236.62	0.0087877	145.99	Unigene18713_JingChaoZuZhi2_9;Unigene18713_JingChaoZuZhi2_blast_0	1
274	453	FLEELQNSTEPVVQHLSEASAK	22	2455.22	5.2392e-06	176.81	Unigene95594_JingChaoZuZhi2_blast_0	2
275	145	FLEMLGITFR	10	1225.65	0.023578	128.27	Unigene21744_JingChaoZuZhi2_3;Unigene21744_JingChaoZuZhi2_blast_0	1
276	4;9	FLEQQNQVLQTK	12	1474.78	4.0471e-18	294.4	CON__mq|CON__P04264;CON__ab|CON__000132|;CON__ab|CON__000134|;CON__ab|CON__000135|;CON__mq|CON__P35908;CON__mq|CON__Q7Z794;CON__mq|CON__Q6IFZ6;CON__mq|CON__Q6NXH9;CON__mq|CON__Q9R0H5	6		+
277	301	FLLDLLK	7	860.537	0.023772	114.19	Unigene87273_JingChaoZuZhi2_1;Unigene87273_JingChaoZuZhi2_blast_0	1
278	430	FLMMDVIDLR	10	1251.64	0.0088396	145.72	Unigene95110_JingChaoZuZhi2_3;Unigene95110_JingChaoZuZhi2_blast_0	1
279	437	FLPALVAVEGMR	12	1301.72	1.8709e-05	194.54	Unigene95275_JingChaoZuZhi2_3;Unigene95275_JingChaoZuZhi2_blast_0	2
280	83	FLPFPLSCIQLASLSR	16	1848	0.0017161	166.62	REV__Unigene20735_JingChaoZuZhi2_8	7	+
281	13	FLPSEVQVVLLSATMPSDVMDVTTK	25	2706.39	0.021903	103.4	gi|110339425|gb|ABG67961.1|	1
282	156	FLQNAIGPVPSPFDCFLVNR	20	2290.16	1.3511e-06	197.17	Unigene22601_JingChaoZuZhi2_2;Unigene22601_JingChaoZuZhi2_blast_0	8
283	337	FNDFVLMATDMSHLQR	16	1923.9	0.00030158	194.7	Unigene91655_JingChaoZuZhi2_2;Unigene91655_JingChaoZuZhi2_blast_0	3
284	330	FNLPAPEETYGR	12	1392.67	0.00056994	162.68	Unigene90841_JingChaoZuZhi2_2;Unigene90841_JingChaoZuZhi2_blast_0	2
285	252;17;18	FNLPPGVMEHFETATR	16	1844.89	1.8199e-08	242.26	Unigene74587_JingChaoZuZhi2_2;Unigene74587_JingChaoZuZhi2_blast_0;gi|122793|sp|P04254.2|HCYA_PANIN;gi|157831281|pdb|1HC1|A;gi|122796|sp|P10787.1|HCYB_PANIN	19
286	252;17;18	FNLPPGVMEHFETATRDPSFFR	22	2594.24	0.017588	124.29	Unigene74587_JingChaoZuZhi2_2;Unigene74587_JingChaoZuZhi2_blast_0;gi|122793|sp|P04254.2|HCYA_PANIN;gi|157831281|pdb|1HC1|A;gi|122796|sp|P10787.1|HCYB_PANIN	10
287	261	FNVVFFLSDGEK	12	1400.7	1.6008e-07	224.66	Unigene7881_JingChaoZuZhi2_1;Unigene7881_JingChaoZuZhi2_blast_0	10
288	340	FPDNVQCQGCVLVIK	15	1775.87	4.2972e-07	237.21	Unigene91790_JingChaoZuZhi2_3	1
289	68;70;35;166;305	FPGQLNADLR	10	1129.59	2.1239e-07	219.8	gi|25247488|gb|AAN72821.1|;CON__mq|CON__ENSEMBL:ENSBTAP00000025008;Unigene58988_JingChaoZuZhi2_blast_0;gi|3915093|sp|Q94571.1|TBB2_HOMAM;gi|3915087|sp|Q25009.1|TBB1_HOMAM;gi|262401473|gb|ACY66637.1|;Unigene2656_JingChaoZuZhi2_10;Unigene2656_JingChaoZuZhi2_blast_0;Unigene87567_JingChaoZuZhi2_2;Unigene87567_JingChaoZuZhi2_blast_0	4
290	397	FPSGIAALSEYMHK	14	1549.76	1.3157e-06	216.68	Unigene94286_JingChaoZuZhi2_6;Unigene94286_JingChaoZuZhi2_blast_0	6
291	254	FSFINPLPIK	10	1174.67	0.0079845	150.08	Unigene75335_JingChaoZuZhi2_1;Unigene75335_JingChaoZuZhi2_blast_0	2
292	4	FSSCGGGGGSFGAGGGFGSR	20	1764.73	9.8257e-15	259.29	CON__mq|CON__P04264;CON__ab|CON__000132|;CON__ab|CON__000134|;CON__ab|CON__000135|	1		+
293	477	FSTFEEVIER	10	1255.61	0.0020337	180.8	Unigene96031_JingChaoZuZhi2_1;Unigene96031_JingChaoZuZhi2_blast_0	2
294	235	FTADHPFFFYIR	12	1559.76	0.00010191	185.08	Unigene70539_JingChaoZuZhi2_blast_0	1
295	370	FTALQGDFVPVMVSGVTEQATSAQR	25	2638.31	5.7497e-11	196.43	Unigene93355_JingChaoZuZhi2_4;Unigene93355_JingChaoZuZhi2_blast_0	1
296	497	FTDSTLAFPSDLGLPVIVK	19	2019.09	3.0097e-05	204.52	Unigene96306_JingChaoZuZhi2_21;Unigene96306_JingChaoZuZhi2_blast_0	5
297	61	FTNLDLVTVR	10	1176.65	3.8731e-05	211.78	gi|309380138|gb|ADO65982.1|;Unigene75580_JingChaoZuZhi2_blast_0	1
298	205	FTPGAFTNQIQAAFR	15	1667.84	1.5677e-10	242.8	Unigene54015_JingChaoZuZhi2_blast_0	4
299	404	FTTPDPAFPPTVEQFSYSLFR	21	2446.18	4.4893e-07	197.75	Unigene94496_JingChaoZuZhi2_4	11
300	34;66	FVEAIEDVPAGNICGLVGVDQYLVK	25	2704.38	1.8418e-06	154.84	gi|239949527|gb|ACS36538.1|;gi|48773049|gb|AAT46682.1|;Unigene77282_JingChaoZuZhi2_1;Unigene77282_JingChaoZuZhi2_blast_0;gi|37703953|gb|AAR01298.1|	1
301	377	FVINEMLSSGWVR	13	1536.78	2.8092e-17	293.31	Unigene93504_JingChaoZuZhi2_ESTscan_0;Unigene93504_JingChaoZuZhi2_3	2
302	248	FVNYDYVPGNTFVTNTGHGVEVR	23	2584.23	0.0042861	113.86	Unigene73896_JingChaoZuZhi2_1;Unigene73896_JingChaoZuZhi2_blast_0	4
303	466	FVSANSLPLVVDFNHETASK	20	2174.1	1.2579e-06	198.51	Unigene95902_JingChaoZuZhi2_8;Unigene95902_JingChaoZuZhi2_blast_0	6
304	328	FVTEGSGFFDVR	12	1359.65	0.00059488	149.23	Unigene90556_JingChaoZuZhi2_2;Unigene90556_JingChaoZuZhi2_blast_0	2
305	263	FWYFLSK	7	989.501	0.085608	92.692	Unigene78919_JingChaoZuZhi2_3;Unigene78919_JingChaoZuZhi2_blast_0	1
306	34;66	FYAFGR	6	759.37	0.13477	85.077	gi|239949527|gb|ACS36538.1|;gi|48773049|gb|AAT46682.1|;gi|218526764|gb|ACK86581.1|;gi|218526768|gb|ACK86583.1|;gi|218526786|gb|ACK86592.1|;gi|218526792|gb|ACK86595.1|;gi|218526752|gb|ACK86575.1|;gi|218526780|gb|ACK86589.1|;gi|218526808|gb|ACK86603.1|;gi|37703953|gb|AAR01298.1|;gi|199582030|gb|ACH89686.1|;gi|199582042|gb|ACH89692.1|;gi|199582060|gb|ACH89701.1|;gi|199582078|gb|ACH89710.1|;gi|199582…	1
307	396	FYPEDVSEEIIQDITLR	17	2066.02	1.915e-07	233.02	Unigene94260_JingChaoZuZhi2_4;Unigene94260_JingChaoZuZhi2_blast_0	5
308	29	FYVTIIDAPGHR	12	1387.72	1.1665e-07	229.53	gi|300518911|gb|ADK25705.1|;gi|2196958|gb|AAC03149.1|;gi|158853132|dbj|BAF91418.1|	12
309	425	GAAGALLVYDITR	13	1318.72	0.0021187	143.79	Unigene94953_JingChaoZuZhi2_2;Unigene94953_JingChaoZuZhi2_blast_0	3
310	197	GAHALPPLQYDYGALEPHICTTIMQIHHTK	30	3411.69	9.1194e-13	167.59	Unigene48393_JingChaoZuZhi2_blast_0	3
311	42	GAHGIIVVYDTTDQESFNNVK	21	2306.12	2.5444e-10	220.27	gi|262401001|gb|ACY66403.1|;Unigene89419_JingChaoZuZhi2_2;Unigene89419_JingChaoZuZhi2_blast_0	1
312	400	GALIVGITNTVGSSICR	17	1716.92	1.834e-11	251.91	Unigene94393_JingChaoZuZhi2_blast_0	2
313	365	GAQAAIVVYDITNQDTFGR	19	2038.01	2.0551e-27	301.43	Unigene93207_JingChaoZuZhi2_4;Unigene93207_JingChaoZuZhi2_blast_0	2
314	383	GAVGALLVYDIAK	13	1288.74	0.00085257	156.51	Unigene93693_JingChaoZuZhi2_3;Unigene93693_JingChaoZuZhi2_blast_0	1
315	2	GAVHDVKDVLDSVL	14	1465.78	0.017607	145.09	CON__ab|CON__000124|	2		+
316	103	GAYIYNSLMQYIR	13	1590.79	4.7194e-05	187.85	Unigene14487_JingChaoZuZhi2_5;Unigene14487_JingChaoZuZhi2_blast_0	2
317	250	GAYPDNRPHGYPLDR	15	1726.82	0.15564	124.12	Unigene7407_JingChaoZuZhi2_3;Unigene7407_JingChaoZuZhi2_blast_0	13
318	452	GCTVWFTGLSGAGK	14	1439.69	0.00079479	165.58	Unigene95591_JingChaoZuZhi2_10;Unigene95591_JingChaoZuZhi2_blast_0	1
319	458	GDDGLPDLLLTLDR	14	1511.78	8.1656e-05	208.27	Unigene95650_JingChaoZuZhi2_4;Unigene95650_JingChaoZuZhi2_blast_0	1
320	46	GDFCIEVGR	9	1051.48	0.011847	137.14	Unigene93591_JingChaoZuZhi2_3;gi|302136424|gb|ADK94169.1|;gi|262401099|gb|ACY66452.1|	1
321	310	GDLQMAQTCLLR	12	1404.69	1.0208e-07	231.17	Unigene88178_JingChaoZuZhi2_blast_0	1
322	161	GDQKVDLELNLIK	13	1483.82	7.5461e-05	208.95	Unigene22920_JingChaoZuZhi2_19;Unigene22920_JingChaoZuZhi2_blast_0	1
323	160	GDVSPLAGTLYTNLLGVLAR	20	2029.12	9.6255e-30	314.41	Unigene22909_JingChaoZuZhi2_9;Unigene22909_JingChaoZuZhi2_blast_0	1
324	359	GDYPLVCVR	9	1077.53	0.01813	133.23	Unigene92815_JingChaoZuZhi2_blast_0	1
325	74;334	GELFFWAHHQLTAR	14	1711.86	1.0267e-07	240.59	gi|57901139|gb|AAW57889.1|;gi|57901141|gb|AAW57890.1|;Unigene91254_JingChaoZuZhi2_blast_0	23
326	366	GEMMDLQHGLTFLR	14	1646.79	0.00021192	194.98	Unigene93212_JingChaoZuZhi2_5;Unigene93212_JingChaoZuZhi2_blast_0;gi|262401153|gb|ACY66479.1|	7
327	75	GENFFWVHHQLTVR	14	1768.88	9.4576e-11	252.08	gi|57901143|gb|AAW57891.1|;Unigene75919_JingChaoZuZhi2_blast_0	24
328	72;81	GENFFYAYHQLLNR	14	1770.85	6.2391e-11	257.76	gi|4191390|gb|AAD09762.1|;gi|121484232|gb|ABM54471.1|;gi|81230850|gb|ABB59714.1|	17
329	101	GEVLVSLLDPYLR	13	1472.82	6.9178e-05	176.18	Unigene14320_JingChaoZuZhi2_9;Unigene14320_JingChaoZuZhi2_blast_0	1
330	283	GFAEVIFELCHQTPPVIGSK	20	2228.13	3.551e-29	296.47	Unigene84286_JingChaoZuZhi2_ESTscan_0;Unigene84286_JingChaoZuZhi2_2	2
331	326	GFDPFMNLVVDEGTEVR	17	1923.9	1.0031e-07	237.59	Unigene90419_JingChaoZuZhi2_4;Unigene90419_JingChaoZuZhi2_blast_0	1
332	500	GFGGIGGILR	10	945.54	0.02907	124.23	Unigene9666_JingChaoZuZhi2_6;Unigene9666_JingChaoZuZhi2_blast_0	1
333	13	GFKDQIYDVFR	11	1386.69	0.028779	140.49	gi|110339425|gb|ABG67961.1|;Unigene77320_JingChaoZuZhi2_blast_0	3
334	102	GFLPFLQR	8	976.549	0.039936	117.17	Unigene14409_JingChaoZuZhi2_22;Unigene14409_JingChaoZuZhi2_blast_0	3
335	313	GFNILSR	7	805.445	0.0091271	138.85	Unigene88952_JingChaoZuZhi2_4;Unigene88952_JingChaoZuZhi2_blast_0	1
336	79	GFPGYMYTDLATIYER	16	1895.88	0.18721	121.76	Unigene22914_JingChaoZuZhi2_3;gi|6425061|gb|AAF08281.1|AF189779_1;Unigene22914_JingChaoZuZhi2_blast_0;gi|6425067|gb|AAF08284.1|AF189782_1;gi|6425069|gb|AAF08285.1|AF189783_1;gi|15426030|gb|AAK97657.1|AF409118_1;gi|6425065|gb|AAF08283.1|AF189781_1;gi|6425063|gb|AAF08282.1|AF189780_1;gi|254839847|gb|ACT83504.1|;gi|254839851|gb|ACT83506.1|;gi|254839853|gb|ACT83507.1|;gi|14150831|gb|AAK54645.1|AF3759…	1
337	405	GFPTIFWK	8	994.528	0.090288	104.21	Unigene94512_JingChaoZuZhi2_blast_0;gi|188011193|gb|ACD44938.1|	2
338	452	GFTGIDSQYQRPETPDVVLK	20	2249.13	0.00045598	150.39	Unigene95591_JingChaoZuZhi2_10;Unigene95591_JingChaoZuZhi2_blast_0	2
339	272	GFWANQFK	8	996.482	0.0017491	170.73	Unigene82442_JingChaoZuZhi2_1;Unigene82442_JingChaoZuZhi2_blast_0	4
340	97	GGAILPFQEPAISTTQSR	18	1871.97	0.00013987	190.19	Unigene12560_JingChaoZuZhi2_3;Unigene12560_JingChaoZuZhi2_blast_0	1
341	497	GGENLNLAWVTSTR	14	1516.76	1.1403e-10	248.64	Unigene96306_JingChaoZuZhi2_21;Unigene96306_JingChaoZuZhi2_blast_0	3
342	4	GGGGGGYGSGGSSYGSGGGSYGSGGGGGGGR	31	2382.94	4.9077e-35	263.61	CON__mq|CON__P04264;CON__ab|CON__000132|;CON__ab|CON__000134|;CON__ab|CON__000135|	15		+
343	8	GGGGSFGYSYGGGSGGGFSASSLGGGFGGGSR	32	2704.15	3.0755e-28	229.1	CON__mq|CON__P35527	3		+
344	443	GGIEMSTNEIPIR	13	1415.71	3.7074e-05	193.73	Unigene95455_JingChaoZuZhi2_2;Unigene95455_JingChaoZuZhi2_blast_0	1
345	133	GGLGPEAYAAFLER	14	1449.73	0.0018419	155.02	Unigene19778_JingChaoZuZhi2_blast_0	1
346	367	GGLQADILYQYK	12	1367.71	1.3979e-06	215.08	Unigene93224_JingChaoZuZhi2_7	2
347	8	GGSGGSHGGGSGFGGESGGSYGGGEEASGSGGGYGGGSGK	40	3222.27	1.1289e-09	133.72	CON__mq|CON__P35527	1		+
348	487	GHAAPILYAAWAEAGLFPR	19	2010.05	0.0012378	142.45	Unigene96197_JingChaoZuZhi2_blast_0	4
349	51	GHYTEGAELVDSVLDVIR	18	1971.99	3.3805e-27	305.23	gi|262401471|gb|ACY66636.1|	2
350	68;70;58	GHYTEGAELVDSVLDVVR	18	1957.97	1.3275e-12	259.08	gi|3915093|sp|Q94571.1|TBB2_HOMAM;gi|119487967|gb|ABL75455.1|;gi|300518915|gb|ADK25707.1|;Unigene88121_JingChaoZuZhi2_1;Unigene88121_JingChaoZuZhi2_blast_0;gi|3915087|sp|Q25009.1|TBB1_HOMAM;Unigene90239_JingChaoZuZhi2_2;Unigene90239_JingChaoZuZhi2_blast_0	5
351	166	GHYTEGAELVDSVMDVVR	18	1975.93	0.0015087	165.64	Unigene2656_JingChaoZuZhi2_10;Unigene2656_JingChaoZuZhi2_blast_0	1
352	24	GICTTLACLPSER	13	1476.71	1.4353e-05	207.88	gi|194246356|gb|ACF35640.1|;Unigene15489_JingChaoZuZhi2_blast_0	2
353	13	GIDVQQVSLVINYDLPTNR	19	2143.13	2.6639e-09	241.79	gi|110339425|gb|ABG67961.1|;Unigene95302_JingChaoZuZhi2_blast_0;gi|262401079|gb|ACY66442.1|	1
354	481	GIEIWAR	7	843.46	0.023784	110.61	Unigene96163_JingChaoZuZhi2_1;Unigene96163_JingChaoZuZhi2_blast_0	1
355	367	GIIYSLPLAVLTGHNPSSLTFR	22	2355.3	1.4074e-07	204.78	Unigene93224_JingChaoZuZhi2_7;Unigene93224_JingChaoZuZhi2_blast_0	10
356	373	GILGSQLLYQNGLK	14	1502.85	0.0066108	138.89	Unigene93433_JingChaoZuZhi2_4;Unigene93433_JingChaoZuZhi2_blast_0	1
357	57	GILGYTEDDVVSCDFTGDER	20	2246.96	9.6491e-10	226.74	Unigene95668_JingChaoZuZhi2_1;gi|296785436|gb|ADH43624.1|	3
358	194	GILHLPMDTPFCPDTR	16	1868.89	0.0021081	161.48	Unigene4795_JingChaoZuZhi2_5;Unigene4795_JingChaoZuZhi2_blast_0	1
359	452	GIPAYCLDGDNMR	13	1480.64	0.00098263	111.52	Unigene95591_JingChaoZuZhi2_10;Unigene95591_JingChaoZuZhi2_blast_0	1
360	181	GIVHGNISASNILVVTR	17	1748.99	0.00048634	186.56	Unigene39303_JingChaoZuZhi2_ESTscan_0	2
361	125	GLAVLPEYYGFDYPSMFR	18	2124	2.0864e-05	212.39	Unigene18351_JingChaoZuZhi2_13;Unigene18351_JingChaoZuZhi2_blast_0	1
362	33	GLCAIAQAESLR	12	1287.66	0.00021845	177.44	Unigene84976_JingChaoZuZhi2_blast_0;gi|239505101|gb|ACR78696.1|;gi|238683661|gb|ACR54109.1|	2
363	301	GLEVDHLVIEHIMVQR	16	1887	0.019894	129.54	Unigene87273_JingChaoZuZhi2_1;Unigene87273_JingChaoZuZhi2_blast_0	3
364	380	GLFIIDER	8	961.523	0.0085372	144.83	Unigene93571_JingChaoZuZhi2_blast_0	3
365	493	GLTNYLTDR	9	1051.53	0.02613	128.27	Unigene96284_JingChaoZuZhi2_17;Unigene96284_JingChaoZuZhi2_blast_0	1
366	56;158	GMLNIPITLPFSLHSVTPLAR	21	2276.27	2.0602e-15	243.86	gi|291059187|gb|ADD71943.1|;Unigene22819_JingChaoZuZhi2_blast_0	5
367	91	GMVLLDPIAK	10	1055.6	0.017284	132.9	Unigene11560_JingChaoZuZhi2_2	9
368	102	GNIAEALLR	9	955.545	0.039261	120.12	Unigene14409_JingChaoZuZhi2_22;Unigene14409_JingChaoZuZhi2_blast_0	1
369	441	GPAFIPYINNLPPLNR	16	1794.98	0.00059911	186.16	Unigene95424_JingChaoZuZhi2_3;Unigene95424_JingChaoZuZhi2_blast_0	1
370	86	GPFLLGVR	8	857.512	0.01573	134.44	Unigene10133_JingChaoZuZhi2_6	1
371	434	GPILLQDIQLLDEMAHFDR	19	2223.14	0.00040841	178.03	Unigene95191_JingChaoZuZhi2_6;Unigene95191_JingChaoZuZhi2_blast_0;gi|260586476|gb|ACX46120.1|	6
372	434	GPILLQDIQLLDEMAHFDRER	21	2508.28	0.1698	104.21	Unigene95191_JingChaoZuZhi2_6;Unigene95191_JingChaoZuZhi2_blast_0;gi|260586476|gb|ACX46120.1|	5
373	269	GPLGCLYTDSALHTTAWSSPALGCSR	26	2777.29	0.0058583	109.65	Unigene81371_JingChaoZuZhi2_3;Unigene81371_JingChaoZuZhi2_blast_0	1
374	119	GPLPPEHQVIQDILNDIR	18	2053.1	0.0019038	156.17	Unigene16923_JingChaoZuZhi2_1	1
375	419	GPSEAYSGYTGAFR	14	1461.65	1.3078e-10	245.69	Unigene94843_JingChaoZuZhi2_5;Unigene94843_JingChaoZuZhi2_blast_0	2
376	118	GQHSILAQNLVPVLR	15	1643.95	0.017407	129.77	Unigene16557_JingChaoZuZhi2_2;Unigene16557_JingChaoZuZhi2_blast_0	1
377	461	GQLELAASFLHPPTGR	16	1692.89	0.0025099	157.2	Unigene95744_JingChaoZuZhi2_4;Unigene95744_JingChaoZuZhi2_blast_0	1
378	466	GQVLFVTINTDEDDHAR	17	1928.92	7.2259e-18	288.45	Unigene95902_JingChaoZuZhi2_8;Unigene95902_JingChaoZuZhi2_blast_0	3
379	404	GRIPELITFLPPQTR	15	1736.99	0.0023865	194.59	Unigene94496_JingChaoZuZhi2_4;Unigene94496_JingChaoZuZhi2_blast_0	7
380	240	GSGWGWLGYCSK	12	1356.59	0.00013319	183.03	Unigene72886_JingChaoZuZhi2_2;Unigene72886_JingChaoZuZhi2_blast_0;gi|194346532|gb|ABX44762.3|	1
381	489	GSLGDLPIVEDEMR	14	1529.74	0.00054456	177.1	Unigene96238_JingChaoZuZhi2_1;Unigene96238_JingChaoZuZhi2_blast_0	1
382	3	GSLGGGFSSGGFSGGSFSR	19	1706.76	1.6187e-08	237.59	CON__ab|CON__000136|;CON__mq|CON__P13645;CON__ab|CON__000129|;CON__ab|CON__000122|;CON__ab|CON__000133|	8		+
383	219	GSQGSWIQGIGK	12	1216.62	9.3053e-17	282.94	Unigene61726_JingChaoZuZhi2_1	3
384	3	GSSGGGCFGGSSGGYGGLGGFGGGSFR	27	2341.98	3.5853e-26	243.87	CON__ab|CON__000136|;CON__mq|CON__P13645;CON__ab|CON__000129|	2		+
385	338	GSSGYIEMGGTVSGTLIETGGTR	23	2229.06	4.8037e-33	308.73	Unigene91658_JingChaoZuZhi2_1;Unigene91658_JingChaoZuZhi2_blast_0	30
386	34;66	GSVGFGSGLHGWAFSVK	17	1691.84	0.00085538	181.26	gi|239949527|gb|ACS36538.1|;gi|37703953|gb|AAR01298.1|;gi|291479921|gb|ADE06083.1|;Unigene74524_JingChaoZuZhi2_blast_0	2
387	4	GSYGSGGSSYGSGGGSYGSGGGGGGHGSYGSGSSSGGYR	39	3311.3	2.1315e-14	150.4	CON__mq|CON__P04264;CON__ab|CON__000132|;CON__ab|CON__000134|;CON__ab|CON__000135|	2		+
388	124	GTPVVVVLAPR	11	1106.68	0.025676	117.7	Unigene18240_JingChaoZuZhi2_4;Unigene18240_JingChaoZuZhi2_blast_0	1
389	404	GTWASLFDATLTRPQEFLVPPGR	23	2558.33	1.2975e-11	235.26	Unigene94496_JingChaoZuZhi2_4;Unigene94496_JingChaoZuZhi2_blast_0	2
390	355	GVNWAAFHPTLPLIISGSDDR	21	2265.15	2.6986e-05	159.88	Unigene92642_JingChaoZuZhi2_3;Unigene92642_JingChaoZuZhi2_blast_0	2
391	331	GVVPLMGSEGESTTQGLDDLSQR	23	2375.13	2.1524e-09	213.03	Unigene90875_JingChaoZuZhi2_4;Unigene90875_JingChaoZuZhi2_blast_0	2
392	418	GVVSDDIALIR	11	1156.65	3.3788e-05	202.05	Unigene94828_JingChaoZuZhi2_7;Unigene94828_JingChaoZuZhi2_blast_0	1
393	404	GYFSMQLR	8	1000.48	0.0024218	163.77	Unigene94496_JingChaoZuZhi2_4;Unigene94496_JingChaoZuZhi2_blast_0	4
394	400	GYNYATCLEGALK	13	1458.68	2.3084e-05	202.44	Unigene94393_JingChaoZuZhi2_blast_0	1
395	14;25	GYTFTTTAER	10	1145.54	0.0016578	182.76	gi|113204650|gb|ABI34073.1|;gi|295393579|gb|ADG03642.1|;gi|296785432|gb|ADH43622.1|;gi|34576243|emb|CAE46725.1|;gi|207298843|gb|ACI23573.1|;gi|6911251|gb|AAF31450.1|AF221096_1;gi|270066257|gb|ACZ60616.1|;gi|115304528|gb|ABI93818.1|;gi|306417155|emb|CBW54879.1|;gi|300518913|gb|ADK25706.1|;gi|300247703|gb|ADJ94952.1|;gi|262401463|gb|ACY66632.1|;gi|59797475|gb|AAX07168.1|;gi|207298847|gb|ACI23575.1|	2
396	32	GYVEQNFAWR	10	1268.59	0.00062301	123.75	gi|238683657|gb|ACR54107.1|	1
397	144	GYYLLGPAVFLER	13	1496.8	7.1119e-05	175.15	Unigene21480_JingChaoZuZhi2_4;Unigene21480_JingChaoZuZhi2_blast_0	3
398	497	HAEVHVESVQELER	14	1660.82	2.5832e-07	237.53	Unigene96306_JingChaoZuZhi2_21;Unigene96306_JingChaoZuZhi2_blast_0	2
399	357	HCEYTEANFHTAPDANNER	19	2274.93	0.0011753	145.52	Unigene92763_JingChaoZuZhi2_ESTscan_0	3
400	292	HFEGDIILPLPGLDR	15	1690.9	1.0225e-06	229.75	Unigene86603_JingChaoZuZhi2_1;Unigene86603_JingChaoZuZhi2_blast_0	20
401	393	HGLLVPNTTTDTELQHLR	18	2044.07	2.0864e-05	212.39	Unigene94217_JingChaoZuZhi2_2;Unigene94217_JingChaoZuZhi2_blast_0	1
402	280	HGLPLGGHAIR	11	1126.64	0.01995	123.35	Unigene83523_JingChaoZuZhi2_blast_0	1
403	169	HGRPLQYLSLTTTPTMR	17	1971.04	0.00080166	200.97	Unigene29409_JingChaoZuZhi2_ESTscan_0	11
404	8	HGVQELEIELQSQLSK	16	1836.96	1.1573e-34	337.9	CON__mq|CON__P35527	8		+
405	8	HGVQELEIELQSQLSKK	17	1965.05	6.5195e-17	276.59	CON__mq|CON__P35527	2		+
406	72;81;208	HLEEAIMLFEVFMQCK	16	2023.96	5.6161e-11	247.88	gi|4191390|gb|AAD09762.1|;gi|81230850|gb|ABB59714.1|;Unigene54789_JingChaoZuZhi2_blast_0	24
407	472	HLLELGGNNAIIVDEDADPEMVVR	24	2618.3	4.2633e-09	179.95	Unigene95985_JingChaoZuZhi2_blast_0	2
408	320	HLVFPLMEFLSVK	13	1558.86	0.01511	124.67	Unigene89627_JingChaoZuZhi2_blast_0	1
409	156	HMAVVPPISMSTTFK	15	1644.84	0.070385	107.97	Unigene22601_JingChaoZuZhi2_2;Unigene22601_JingChaoZuZhi2_blast_0	2
410	497	HPGESELLLELGHK	14	1557.82	5.4287e-07	231.92	Unigene96306_JingChaoZuZhi2_21;Unigene96306_JingChaoZuZhi2_blast_0	3
411	157	HPIGVLLNAVATLQK	15	1572.94	0.034242	118.76	Unigene22756_JingChaoZuZhi2_3;Unigene22756_JingChaoZuZhi2_blast_0	1
412	123	HPWDDISYVMPEHYSS	16	1961.83	0.0033991	147.73	Unigene17997_JingChaoZuZhi2_6;Unigene17997_JingChaoZuZhi2_blast_0	1
413	394	HTLQFGEPIPCEQLVMR	17	2054.01	0.0024391	157.86	Unigene94221_JingChaoZuZhi2_6;Unigene94221_JingChaoZuZhi2_blast_0	2
414	175	HVAFYPTLHSIALR	14	1623.89	0.0012124	160.67	Unigene3488_JingChaoZuZhi2_blast_0	3
415	75;250	HVDDER	6	769.335	0.032312	95.445	Unigene7407_JingChaoZuZhi2_3;Unigene7407_JingChaoZuZhi2_blast_0;gi|238683711|gb|ACR54134.1|;Unigene15959_JingChaoZuZhi2_4;gi|57901143|gb|AAW57891.1|	2
416	443	HVGELLNYTAEEQVEELYQR	20	2419.17	0.00010716	138.66	Unigene95455_JingChaoZuZhi2_2;Unigene95455_JingChaoZuZhi2_blast_0	1
417	44	HVVFGSVVEGMDVVR	15	1628.83	0.0004638	191.05	gi|262401053|gb|ACY66429.1|;Unigene37501_JingChaoZuZhi2_blast_0	2
418	208	HWAAATNK	8	897.446	0.0068158	150.17	Unigene54789_JingChaoZuZhi2_blast_0	1
419	208	HWAAATNKR	9	1053.55	0.019391	153.78	Unigene54789_JingChaoZuZhi2_blast_0	3
420	80;18	HWFSLFNTR	9	1206.59	0.00058227	187	gi|7582388|gb|AAF64305.1|AF249297_1;gi|123316161|gb|ABM74405.1|;gi|122796|sp|P10787.1|HCYB_PANIN;tr|Q7M4G8|Q7M4G8_PALVU	66
421	17	HWYSLFNTR	9	1222.59	0.18745	95.502	gi|122793|sp|P04254.2|HCYA_PANIN;gi|157831281|pdb|1HC1|A;gi|225847|prf||1401176A	1
422	482	HYFQNTQGLIFVVDSNDR	18	2152.03	8.8886e-14	268.12	Unigene96177_JingChaoZuZhi2_8;Unigene96177_JingChaoZuZhi2_blast_0;gi|262400973|gb|ACY66389.1|	2
423	482	HYFQNTQGLIFVVDSNDRER	20	2437.18	0.00030978	159.69	Unigene96177_JingChaoZuZhi2_8;Unigene96177_JingChaoZuZhi2_blast_0;gi|262400973|gb|ACY66389.1|	2
424	295	IAEEEIFGPVQQIMR	15	1758.9	0.00025947	202.29	Unigene87044_JingChaoZuZhi2_2;Unigene87044_JingChaoZuZhi2_blast_0	5
425	464	IAEQMGGLEALMK	13	1389.7	5.8039e-05	182.1	Unigene95868_JingChaoZuZhi2_2;Unigene95868_JingChaoZuZhi2_blast_0	1
426	136	IAPVFEEMAR	10	1161.59	0.027258	125.56	Unigene20075_JingChaoZuZhi2_4;Unigene20075_JingChaoZuZhi2_blast_0;gi|262401119|gb|ACY66462.1|	1
427	426	IASNFVMHSPPGEFNEVFNDVR	22	2505.17	9.0701e-11	226.74	Unigene94960_JingChaoZuZhi2_3;Unigene94960_JingChaoZuZhi2_blast_0	2
428	57	IAVFNEMKPENIPWGK	16	1871.96	0.019622	148.96	Unigene95668_JingChaoZuZhi2_1;gi|296785436|gb|ADH43624.1|	1
429	498	IDAGLVLDQLR	11	1211.69	0.0088662	134.3	Unigene96308_JingChaoZuZhi2_4;Unigene96308_JingChaoZuZhi2_blast_0	1
430	161	IDIDISDLNPR	11	1269.66	3.4502e-05	201.75	Unigene22920_JingChaoZuZhi2_19;Unigene22920_JingChaoZuZhi2_blast_0	2
431	262	IDLGPEGVMPLEIR	14	1537.82	0.00072091	168.98	Unigene78880_JingChaoZuZhi2_1;Unigene78880_JingChaoZuZhi2_blast_0	2
432	72;81	IDNIFR	6	776.418	0.0010079	160.69	gi|4191390|gb|AAD09762.1|;gi|121484232|gb|ABM54471.1|;gi|81230850|gb|ABB59714.1|	17
433	283	IDSTVVQLEGK	11	1187.64	0.00036489	185.77	Unigene84286_JingChaoZuZhi2_ESTscan_0;Unigene84286_JingChaoZuZhi2_2	1
434	362	IDWGDYLASER	11	1323.61	0.01862	124.67	Unigene93085_JingChaoZuZhi2_2;Unigene93085_JingChaoZuZhi2_blast_0	1
435	224	IDYVIHFAAMK	11	1306.67	0.16638	98.249	Unigene65555_JingChaoZuZhi2_blast_0	1
436	433;65	IEIESFFEGEDFSETLTR	18	2147.99	1.3275e-12	259.08	Unigene95185_JingChaoZuZhi2_blast_0;gi|34305562|gb|AAQ63611.1|	1
437	4;9	IEISELNR	8	972.524	0.0020415	167.24	CON__mq|CON__P04264;CON__ab|CON__000132|;CON__ab|CON__000134|;CON__ab|CON__000135|;CON__mq|CON__P35908	2		+
438	4;9	IEISELNRVIQR	12	1468.84	0.1507	113.63	CON__mq|CON__P04264;CON__ab|CON__000132|;CON__ab|CON__000134|;CON__ab|CON__000135|;CON__mq|CON__P35908	2		+
439	438	IELMDYDGNCK	11	1356.57	0.005104	138.22	Unigene95291_JingChaoZuZhi2_6;Unigene95291_JingChaoZuZhi2_blast_0	1
440	390	IESSLTPLPALVFGLGR	17	1769.01	2.0756e-25	309.17	Unigene94069_JingChaoZuZhi2_blast_0	9
441	328	IEVTPGDLLILPAGIYHR	18	1976.11	1.1179e-07	225.55	Unigene90556_JingChaoZuZhi2_2;Unigene90556_JingChaoZuZhi2_blast_0	2
442	149	IFDAQVVILEHK	12	1410.79	0.0064322	134.3	Unigene21864_JingChaoZuZhi2_blast_0	1
443	72;81	IFEPLR	6	773.444	0.13822	84.609	gi|4191390|gb|AAD09762.1|;gi|121484232|gb|ABM54471.1|;gi|81230850|gb|ABB59714.1|	4
444	230	IFFNYMDDLHVTR	13	1669.79	1.9967e-16	283.43	Unigene66841_JingChaoZuZhi2_ESTscan_0;Unigene66841_JingChaoZuZhi2_2	40
445	457	IFGVTTLDIVR	11	1232.71	2.6667e-05	205.09	Unigene95648_JingChaoZuZhi2_3;Unigene95648_JingChaoZuZhi2_blast_0	6
446	322	IFMSCNLIGGMFQR	14	1672.79	9.843e-07	223.22	Unigene89664_JingChaoZuZhi2_blast_0	3
447	378	IFNLLCLYGNIVR	13	1593.87	5.181e-07	218.75	Unigene93539_JingChaoZuZhi2_3;Unigene93539_JingChaoZuZhi2_blast_0	1
448	264	IFTIDTHAGLASAGLLADAR	20	2012.07	2.9423e-05	171.46	Unigene79905_JingChaoZuZhi2_blast_0	2
449	491	IFVDIEGLTWAR	12	1418.76	1.5431e-07	225.31	Unigene96263_JingChaoZuZhi2_17;Unigene96263_JingChaoZuZhi2_blast_0	3
450	471	IFVEDSVYDEFVER	14	1745.81	1.3845e-16	284.15	Unigene95959_JingChaoZuZhi2_5;Unigene95959_JingChaoZuZhi2_blast_0	5
451	418	IGAFPWMAALGFK	13	1407.74	0.0012944	152.07	Unigene94828_JingChaoZuZhi2_7;Unigene94828_JingChaoZuZhi2_blast_0	2
452	29;20	IGGIGTVPVGR	11	1024.6	0.00070609	180.67	gi|229893636|gb|ACQ90227.1|;gi|13446738|gb|AAK26505.1|AF310837_1;gi|13446740|gb|AAK26506.1|AF310838_1;gi|13446744|gb|AAK26508.1|AF310840_1;gi|13446750|gb|AAK26511.1|AF310843_1;gi|13446742|gb|AAK26507.1|AF310839_1;gi|13446748|gb|AAK26510.1|AF310842_1;gi|13357186|gb|AAK20034.1|AF310833_1;gi|13357190|gb|AAK20036.1|AF310835_1;gi|13357192|gb|AAK20037.1|AF310836_1;gi|13386618|gb|AAK21609.1|AF310784_1;g…	4
453	91	IGHTQFFIAAFAK	13	1449.78	1.2405e-10	244.18	Unigene11560_JingChaoZuZhi2_2	11
454	31	IGIDGFGR	8	833.44	0.02599	127.12	gi|229256|prf||671058A	3
455	259	IGLTVDGTFLPDHPAALHR	19	2029.07	1.4655e-12	246.96	Unigene78226_JingChaoZuZhi2_2	28
456	127	IGNLVLLLK	9	981.659	0.0022835	172.21	Unigene18788_JingChaoZuZhi2_4;Unigene18788_JingChaoZuZhi2_blast_0	4
457	356	IGPEPTTDGFIAVMYGDTER	20	2168.01	9.6491e-10	226.74	Unigene92756_JingChaoZuZhi2_blast_0	1
458	499	IHEALTSLESFK	12	1373.72	0.00012855	183.33	Unigene9631_JingChaoZuZhi2_2;Unigene9631_JingChaoZuZhi2_blast_0	1
459	71;67;27;96	IHFPLVTYAPVISAEK	16	1783.99	0.00030948	194.12	Unigene12414_JingChaoZuZhi2_blast_0;gi|2098757|gb|AAC47525.1|;gi|3915086|sp|Q25008.1|TBA1_HOMAM;gi|2098751|gb|AAC47522.1|;gi|239505073|gb|ACR78682.1|;Unigene19304_JingChaoZuZhi2_1;Unigene19304_JingChaoZuZhi2_blast_0;gi|3915094|sp|Q94572.1|TBA3_HOMAM	10
460	379	IIEISPYLLGTMAGGAADCTYWNR	24	2671.28	4.2718e-10	189.55	Unigene93567_JingChaoZuZhi2_3;Unigene93567_JingChaoZuZhi2_blast_0	1
461	356	IILLFDAHK	9	1068.63	0.033508	123.69	Unigene92756_JingChaoZuZhi2_blast_0;Unigene92247_JingChaoZuZhi2_blast_0	1
462	5	IINEPTAAALAYGLDK	16	1658.89	2.2928e-11	262.42	CON__ab|CON__000154|	2		+
463	30;12	IISMQMGGDLGQVYR	15	1666.82	3.8612e-11	262.37	gi|227955307|gb|ACP43443.1|;gi|25453073|sp|Q9NH48.1|KARG_ERISI;gi|25453075|sp|Q9U9J4.1|KARG_CARMA;gi|25453078|sp|Q9GYX1.1|KARG_PACMR;gi|7243761|gb|AAF43438.1|AF233357_1;gi|259157399|gb|ACV96855.1|;gi|585342|sp|P14208.4|KARG_HOMGA;gi|25453074|sp|Q9NH49.1|KARG_CALSI;gi|307715704|gb|ADN88105.1|;gi|171473123|gb|ACB46917.1|;gi|171473129|gb|ACB46920.1|;gi|171473131|gb|ACB46921.1|;gi|171473133|gb|ACB469…	4
464	446	IITDATIDYLVGQAK	15	1619.88	8.8139e-17	282.89	Unigene95482_JingChaoZuZhi2_1;Unigene95482_JingChaoZuZhi2_blast_0	2
465	76;261	IITGVTNFK	9	991.57	3.8963e-05	211.48	Unigene7881_JingChaoZuZhi2_1;Unigene7881_JingChaoZuZhi2_blast_0;gi|57901147|gb|AAW57893.1|;gi|57901145|gb|AAW57892.1|	19
466	1	IITHPNFNGNTLDNDIMLIK	20	2282.17	1.0697e-09	225.01	CON__mq|CON__P00761;CON__ab|CON__000141|;CON__ab|CON__000023|;CON__ab|CON__000040|;CON__ab|CON__000143|;CON__ab|CON__000032|;CON__ab|CON__000142|;CON__ab|CON__000144|	38		+
467	1	IITHPNFNGNTLDNDIMLIKLSSPATLNSR	30	3308.72	5.0983e-12	169.05	CON__mq|CON__P00761;CON__ab|CON__000141|;CON__ab|CON__000023|;CON__ab|CON__000040|;CON__ab|CON__000143|;CON__ab|CON__000032|;CON__ab|CON__000142|	5		+
468	487	IIVVEDHYPEGGIGEAVMSAVAMER	25	2671.3	4.4403e-11	200.99	Unigene96197_JingChaoZuZhi2_blast_0	7
469	3	IKEWYEK	7	994.512	0.040993	147.34	CON__ab|CON__000136|;CON__mq|CON__P13645;CON__ab|CON__000129|;CON__ab|CON__000122|;CON__ab|CON__000133|;CON__ab|CON__000131|;CON__mq|CON__P02535-1	1		+
470	8	IKFEMEQNLR	10	1306.67	0.10347	132.88	CON__mq|CON__P35527	3		+
471	453	ILDWYVANTDQK	12	1464.72	1.4882e-16	275.76	Unigene95594_JingChaoZuZhi2_blast_0	2
472	466	ILEFFGMK	8	983.515	0.0064595	151.27	Unigene95902_JingChaoZuZhi2_8;Unigene95902_JingChaoZuZhi2_blast_0	8
473	314	ILFEHGFQGTMEDFYK	16	1960.9	1.0177e-06	222.75	Unigene89105_JingChaoZuZhi2_4;Unigene89105_JingChaoZuZhi2_blast_0	1
474	338	ILFTFSDAAK	10	1111.59	0.00019	193.38	Unigene91658_JingChaoZuZhi2_1;Unigene91658_JingChaoZuZhi2_blast_0	9
475	374	ILILGLDGAGK	11	1068.65	0.0048571	140.16	Unigene93438_JingChaoZuZhi2_2;Unigene93438_JingChaoZuZhi2_blast_0	1
476	482	ILMVGLDAAGK	11	1086.61	0.0018773	163.64	Unigene96177_JingChaoZuZhi2_8;Unigene96177_JingChaoZuZhi2_blast_0;gi|262400973|gb|ACY66389.1|;Unigene83121_JingChaoZuZhi2_2;Unigene83121_JingChaoZuZhi2_blast_0	2
477	489	ILQELAMDVLR	11	1299.72	2.0926e-08	234.39	Unigene96238_JingChaoZuZhi2_1;Unigene96238_JingChaoZuZhi2_blast_0	1
478	293	ILVATNLFGR	10	1102.65	0.00056295	175.93	Unigene86840_JingChaoZuZhi2_blast_0	5
479	56;158	IMLNDASFLTDVR	13	1493.75	3.5851e-11	259.23	gi|291059187|gb|ADD71943.1|;Unigene22819_JingChaoZuZhi2_blast_0	2
480	68	IMNTFSVVPSPK	12	1318.7	4.5406e-08	237.53	gi|3915087|sp|Q25009.1|TBB1_HOMAM;gi|262401473|gb|ACY66637.1|;Unigene90239_JingChaoZuZhi2_2;Unigene90239_JingChaoZuZhi2_blast_0	1
481	70;58	IMVTFSVVPSPK	12	1303.72	0.00060092	162.38	gi|3915093|sp|Q94571.1|TBB2_HOMAM;gi|300518915|gb|ADK25707.1|;Unigene88121_JingChaoZuZhi2_1;Unigene88121_JingChaoZuZhi2_blast_0	1
482	276	INFDSETVVLGGIK	14	1490.8	1.237e-23	299.04	Unigene82868_JingChaoZuZhi2_2;Unigene82868_JingChaoZuZhi2_blast_0	1
483	357	INFNTLQR	8	1004.54	3.3823e-07	221.7	Unigene92763_JingChaoZuZhi2_ESTscan_0	1
484	218	INIENDNGIEILGDIIQSSYYSPNR	25	2836.39	9.6415e-15	218.72	Unigene61702_JingChaoZuZhi2_blast_0	3
485	127	INMCGITTGNIDYVAEAIHDAVSNITK	27	2919.41	6.4833e-08	159.77	Unigene18788_JingChaoZuZhi2_4	1
486	127	INMCGITTGNIDYVAEAIHDAVSNITKA	28	2990.45	1.7034e-07	159.06	Unigene18788_JingChaoZuZhi2_4	1
487	275	INMLINMNILEISHQMNVQK	20	2382.22	0.031037	107.07	Unigene82744_JingChaoZuZhi2_3;Unigene82744_JingChaoZuZhi2_blast_0	2
488	37	INVNEIFYDLVR	12	1493.79	5.798e-08	236.11	Unigene92119_JingChaoZuZhi2_6;gi|260908213|gb|ACX54109.1|;Unigene92119_JingChaoZuZhi2_blast_0	1
489	79	IPASTLAEFYPR	12	1363.71	0.0002648	174.4	Unigene22914_JingChaoZuZhi2_3;gi|6425061|gb|AAF08281.1|AF189779_1;Unigene22914_JingChaoZuZhi2_blast_0	1
490	200	IPDKQTFYEVPNFK	14	1724.88	0.091606	128.54	Unigene50248_JingChaoZuZhi2_blast_0	1
491	16	IPDWFLNR	8	1059.55	0.035327	120.46	gi|328899750|gb|AEB54647.1|;gi|12232348|gb|AAG47944.1|;Unigene70238_JingChaoZuZhi2_blast_0	1
492	404	IPELITFLPPQTR	13	1523.87	7.3816e-05	173.72	Unigene94496_JingChaoZuZhi2_4;Unigene94496_JingChaoZuZhi2_blast_0	9
493	380	IPLLSDITHK	10	1135.66	0.11724	104.2	Unigene93571_JingChaoZuZhi2_blast_0	2
494	316	IPSSVITQVFR	11	1245.71	0.00095552	176.95	Unigene89257_JingChaoZuZhi2_1;Unigene89257_JingChaoZuZhi2_blast_0	4
495	419	IPVVTLMK	8	899.551	0.1462	94.262	Unigene94843_JingChaoZuZhi2_5;Unigene94843_JingChaoZuZhi2_blast_0	1
496	15	IQLLEEDLER	10	1256.66	0.0069875	155.15	gi|119674937|gb|ABL89183.1|;gi|125995161|dbj|BAF47264.1|;gi|125995163|dbj|BAF47265.1|;gi|125995165|dbj|BAF47266.1|;gi|125995169|dbj|BAF47268.1|;gi|125995171|dbj|BAF47269.1|;gi|134305330|gb|ABO71783.1|;gi|14285796|sp|O44119.1|TPM_HOMAM;gi|151505281|gb|ABS12234.1|;gi|225348412|gb|ACN87223.1|;gi|238477263|gb|ACR43473.1|;gi|2660868|gb|AAC48288.1|;gi|288819271|gb|ADC55380.1|;gi|308191588|sp|A2V735.1|T…	1
497	155	IQYAILNECASLVK	14	1620.85	0.00027964	189.3	Unigene22591_JingChaoZuZhi2_1;Unigene22591_JingChaoZuZhi2_blast_0	2
498	473	IQYPPEMLAQLIPAIK	16	1824.02	0.00010239	209.13	Unigene96001_JingChaoZuZhi2_9;Unigene96001_JingChaoZuZhi2_blast_0	1
499	3	IRLENEIQTYR	11	1433.76	3.8743e-07	217.14	CON__ab|CON__000136|;CON__mq|CON__P13645;CON__ab|CON__000129|;CON__ab|CON__000122|;CON__ab|CON__000133|;CON__ab|CON__000130|;CON__ab|CON__000131|	3		+
500	297	ISAISPGVVETEFAVNCHLVEDASAAK	27	2813.39	4.8657e-05	135.91	Unigene87149_JingChaoZuZhi2_1;Unigene87149_JingChaoZuZhi2_blast_0	1
501	497	ISAIYCLTADLLPK	14	1576.85	6.4097e-24	309.66	Unigene96306_JingChaoZuZhi2_21;Unigene96306_JingChaoZuZhi2_blast_0	4
502	282	ISGLIYEETR	10	1179.61	1.993e-08	240.47	Unigene83808_JingChaoZuZhi2_blast_0;Unigene83808_JingChaoZuZhi2_3	3
503	497	ISWPVSALILDVTK	14	1540.89	6.9381e-11	256.52	Unigene96306_JingChaoZuZhi2_21;Unigene96306_JingChaoZuZhi2_blast_0	7
504	497	ITLPFHIR	8	995.592	0.010069	140.09	Unigene96306_JingChaoZuZhi2_21;Unigene96306_JingChaoZuZhi2_blast_0	8
505	433	ITPSYVAFTADGER	14	1525.74	2.4076e-07	237.87	Unigene95185_JingChaoZuZhi2_blast_0	1
506	47	ITSPLMIPSTIEK	13	1428.79	0.00043763	160.67	gi|262401167|gb|ACY66486.1|	1
507	386	ITTLSTWSSELSK	13	1451.75	5.181e-07	218.75	Unigene93877_JingChaoZuZhi2_8;Unigene93877_JingChaoZuZhi2_blast_0	1
508	460	IVAAILTNPELR	12	1308.78	0.00024251	175.86	Unigene95658_JingChaoZuZhi2_blast_0	3
509	15	IVELEEELR	9	1128.6	0.043524	130.75	gi|119674937|gb|ABL89183.1|;gi|125995161|dbj|BAF47264.1|;gi|125995163|dbj|BAF47265.1|;gi|125995165|dbj|BAF47266.1|;gi|125995169|dbj|BAF47268.1|;gi|125995171|dbj|BAF47269.1|;gi|134305330|gb|ABO71783.1|;gi|14285796|sp|O44119.1|TPM_HOMAM;gi|151505281|gb|ABS12234.1|;gi|225348412|gb|ACN87223.1|;gi|238477263|gb|ACR43473.1|;gi|2660868|gb|AAC48288.1|;gi|288819271|gb|ADC55380.1|;gi|308191588|sp|A2V735.1|T…	1
510	34;66	IVENVNVIIATYNDDAGPMGEMR	23	2520.2	7.4346e-12	217.42	gi|239949527|gb|ACS36538.1|;gi|37703953|gb|AAR01298.1|	6
511	55	IVLQAIAAPPQQEWGNCNDALQAALDLEK	29	3175.6	0.19804	74.222	gi|289719545|gb|ADD17345.1|	1
512	474	IVSQLLTLMDGLK	13	1429.82	0.0017747	147.24	Unigene96011_JingChaoZuZhi2_blast_0	2
513	415	IWDTINPEHILK	12	1477.79	0.014233	125.72	Unigene94790_JingChaoZuZhi2_9;Unigene94790_JingChaoZuZhi2_blast_0	1
514	14;10;25	IWHHTFYNELR	11	1514.74	5.7039e-05	192.12	CON__mq|CON__P60712;gi|328898894|gb|AEB54624.1|;gi|262401465|gb|ACY66633.1|;Unigene89060_JingChaoZuZhi2_blast_0;Unigene40919_JingChaoZuZhi2_blast_0;gi|113204650|gb|ABI34073.1|;gi|295393579|gb|ADG03642.1|;gi|296785432|gb|ADH43622.1|;gi|34576243|emb|CAE46725.1|;gi|207298843|gb|ACI23573.1|;gi|6911251|gb|AAF31450.1|AF221096_1;gi|306417155|emb|CBW54879.1|;gi|223868949|gb|ACN22489.1|;gi|56112394|gb|AAV…	3		+
515	66	IWTFGPESTGANLLIDVTK	19	2061.08	1.3156e-12	249.19	gi|37703953|gb|AAR01298.1|;Unigene57779_JingChaoZuZhi2_blast_0	3
516	388	IYVDDGLISLIAK	13	1418.8	1.0264e-10	248.42	Unigene93928_JingChaoZuZhi2_6;Unigene93928_JingChaoZuZhi2_blast_0	2
517	440	KAGIAQLYGMAGDVNVQGEEVK	22	2276.15	1.6826e-10	233.37	Unigene95350_JingChaoZuZhi2_blast_0	1
518	191	KEHDSGMDVR	10	1172.52	0.18438	108.43	Unigene4536_JingChaoZuZhi2_1	4
519	100	KFDEGVLTDLPK	12	1360.72	0.1619	109.24	Unigene140_JingChaoZuZhi2_ESTscan_0;Unigene140_JingChaoZuZhi2_1	1
520	300	KFGTILHEMLHTLGFFHEQSR	21	2527.28	5.6111e-05	166.92	Unigene87224_JingChaoZuZhi2_1;Unigene87224_JingChaoZuZhi2_blast_0	6
521	161	KGDLTLNLTTPFQALR	16	1786.99	2.3104e-10	248.67	Unigene22920_JingChaoZuZhi2_19;Unigene22920_JingChaoZuZhi2_blast_0	2
522	74;334	KGELFFWAHHQLTAR	15	1839.95	3.9247e-10	248.36	gi|57901139|gb|AAW57889.1|;gi|57901141|gb|AAW57890.1|;Unigene91254_JingChaoZuZhi2_blast_0	42
523	75	KGENFFWVHHQLTVR	15	1896.97	3.9081e-17	293.25	gi|57901143|gb|AAW57891.1|;Unigene75919_JingChaoZuZhi2_blast_0	68
524	72;81	KGENFFYAYHQLLNR	15	1898.94	2.9328e-56	376.01	gi|4191390|gb|AAD09762.1|;gi|121484232|gb|ABM54471.1|;gi|81230850|gb|ABB59714.1|	45
525	177	KSSEASITVPDVPTFK	16	1704.89	2.0191e-16	279.24	Unigene36871_JingChaoZuZhi2_blast_0	1
526	282	KTVTAMDVVYALK	13	1437.79	0.0011393	161.48	Unigene83808_JingChaoZuZhi2_blast_0;Unigene83808_JingChaoZuZhi2_3	2
527	200	KYHHYGVHGVQPDK	14	1663.82	0.0016232	178.71	Unigene50248_JingChaoZuZhi2_blast_0	3
528	390	LAALAVDIGETK	12	1199.68	2.0388e-05	192.55	Unigene94069_JingChaoZuZhi2_blast_0	2
529	353	LAAPLILNHK	10	1088.67	0.0030716	175.38	Unigene92378_JingChaoZuZhi2_3;Unigene92378_JingChaoZuZhi2_blast_0	4
530	7	LAELEEALQK	10	1142.62	0.0084027	147.95	CON__mq|CON__P13647	1		+
531	274	LAFVIR	6	717.454	0.010817	112.58	Unigene82690_JingChaoZuZhi2_blast_0	2
532	4	LALDLEIATYR	11	1276.7	0.0010872	174.98	CON__mq|CON__P04264;CON__ab|CON__000132|;CON__ab|CON__000134|;CON__ab|CON__000135|	6		+
533	9;7	LALDVEIATYR	11	1262.69	0.0015053	168.74	CON__mq|CON__P35908;CON__mq|CON__O95678;CON__mq|CON__Q5XKE5;CON__mq|CON__Q01546;CON__mq|CON__P12035;CON__mq|CON__P07744;CON__mq|CON__P13647;CON__mq|CON__P02538;CON__mq|CON__P04259;CON__mq|CON__P48668;CON__ab|CON__000125|;CON__ab|CON__000126|;CON__ab|CON__000127|	3		+
534	404	LALVNAIYFK	10	1150.67	0.00020258	191.85	Unigene94496_JingChaoZuZhi2_4;Unigene94496_JingChaoZuZhi2_blast_0	2
535	442	LAMQEFMILPTGASSFTEAMR	21	2330.11	0.00013976	137.69	Unigene95445_JingChaoZuZhi2_6;Unigene95445_JingChaoZuZhi2_blast_0	2
536	40	LAPPLVTLLSSEPEVQYVALR	21	2294.29	4.639e-08	214.54	Unigene18479_JingChaoZuZhi2_14;Unigene18479_JingChaoZuZhi2_blast_0;gi|262400955|gb|ACY66380.1|	2
537	8	LASYLDKVQALEEANNDLENK	21	2376.18	7.0075e-15	254.59	CON__mq|CON__P35527	5		+
538	272	LATTDLSELDK	11	1204.62	3.5471e-05	201.33	Unigene82442_JingChaoZuZhi2_1;Unigene82442_JingChaoZuZhi2_blast_0	6
539	68;70;35;166;305	LAVNMVPFPR	10	1142.63	4.0818e-05	211.52	gi|25247488|gb|AAN72821.1|;CON__mq|CON__ENSEMBL:ENSBTAP00000025008;gi|3915093|sp|Q94571.1|TBB2_HOMAM;gi|3915087|sp|Q25009.1|TBB1_HOMAM;gi|262401473|gb|ACY66637.1|;Unigene2656_JingChaoZuZhi2_10;Unigene2656_JingChaoZuZhi2_blast_0;Unigene87567_JingChaoZuZhi2_2;Unigene87567_JingChaoZuZhi2_blast_0	4
540	56	LCEVMEFPYR	10	1342.61	0.0079304	150.35	gi|291059187|gb|ADD71943.1|;Unigene19748_JingChaoZuZhi2_14	2
541	91	LCQDADPNQLGPCPHHPAAQPPPPGNPLS	29	3081.42	0.0056526	105.61	Unigene11560_JingChaoZuZhi2_2	2
542	14	LCYVALDFEQEMTTAASSSSLEK	23	2579.18	4.7775e-24	274.43	gi|113204650|gb|ABI34073.1|;gi|295393579|gb|ADG03642.1|;gi|296785432|gb|ADH43622.1|;gi|34576243|emb|CAE46725.1|;gi|207298843|gb|ACI23573.1|;gi|6911251|gb|AAF31450.1|AF221096_1;gi|270066257|gb|ACZ60616.1|;gi|115304528|gb|ABI93818.1|;gi|306417155|emb|CBW54879.1|;gi|300518913|gb|ADK25706.1|;gi|300247703|gb|ADJ94952.1|;gi|262401463|gb|ACY66632.1|;gi|61105584|gb|AAX38505.1|;gi|224552888|gb|ACN54683.1|	1
543	82	LDFIPK	6	731.422	0.0074448	138.38	REV__Unigene18426_JingChaoZuZhi2_1;REV__Unigene18426_JingChaoZuZhi2_blast_0	1	+
544	143	LDFPTMK	7	850.426	0.060207	100.74	Unigene21320_JingChaoZuZhi2_3;Unigene21320_JingChaoZuZhi2_blast_0	1
545	300	LDLSKFDVR	9	1091.6	0.00060747	203.35	Unigene87224_JingChaoZuZhi2_1;Unigene87224_JingChaoZuZhi2_blast_0	4
546	161	LDPETEQAYASGQINEEK	18	2020.92	0.001615	163.56	Unigene22920_JingChaoZuZhi2_19;Unigene22920_JingChaoZuZhi2_blast_0	1
547	452	LDSCSAFTLR	10	1168.55	0.0034551	173.37	Unigene95591_JingChaoZuZhi2_10;Unigene95591_JingChaoZuZhi2_blast_0	1
548	64	LDYVLGLKPEDFLER	15	1805.96	0.19886	119.39	gi|328899855|gb|AEB54651.1|;Unigene80445_JingChaoZuZhi2_3;Unigene80445_JingChaoZuZhi2_blast_0	1
549	193	LEAFLLHNTYLAGER	15	1745.91	1.3313e-06	225.86	Unigene4718_JingChaoZuZhi2_8	3
550	497	LEEDFGFYLTR	11	1388.66	0.0030569	154.35	Unigene96306_JingChaoZuZhi2_21;Unigene96306_JingChaoZuZhi2_blast_0	2
551	161	LEFEFGGR	8	953.461	0.010137	139.88	Unigene22920_JingChaoZuZhi2_19;Unigene22920_JingChaoZuZhi2_blast_0	4
552	394	LELATLVR	8	913.56	0.0017542	170.66	Unigene94221_JingChaoZuZhi2_6;Unigene94221_JingChaoZuZhi2_blast_0	1
553	350	LELVAGNFFR	10	1164.63	0.019889	130.98	Unigene92212_JingChaoZuZhi2_3;Unigene92212_JingChaoZuZhi2_blast_0	1
554	3	LENEIQTYR	9	1164.58	1.9746e-17	271.37	CON__ab|CON__000136|;CON__mq|CON__P13645;CON__ab|CON__000129|;CON__ab|CON__000122|;CON__ab|CON__000133|;CON__ab|CON__000130|;CON__ab|CON__000131|;CON__mq|CON__P02535-1	1		+
555	344	LETLLNNMFR	10	1249.65	7.3621e-08	234.71	Unigene91967_JingChaoZuZhi2_1;Unigene91967_JingChaoZuZhi2_blast_0	1
556	452	LFADSGVVALCSFVSPFAK	19	2014.02	1.7363e-19	287.85	Unigene95591_JingChaoZuZhi2_10;Unigene95591_JingChaoZuZhi2_blast_0	1
557	34;66	LFDAIMNFK	9	1097.56	0.0064858	152.34	gi|239949527|gb|ACS36538.1|;gi|37703953|gb|AAR01298.1|;gi|291479921|gb|ADE06083.1|;gi|199582030|gb|ACH89686.1|;gi|199582042|gb|ACH89692.1|;gi|199582060|gb|ACH89701.1|;gi|199582078|gb|ACH89710.1|;gi|199582104|gb|ACH89723.1|;gi|199582116|gb|ACH89729.1|;gi|199582126|gb|ACH89734.1|;gi|199582130|gb|ACH89736.1|;gi|199582140|gb|ACH89741.1|;gi|199582150|gb|ACH89746.1|;gi|199582204|gb|ACH89773.1|;gi|19958…	2
558	287	LFEAEEQDLFTDLQSLPR	18	2150.05	1.5135e-07	219.52	Unigene84955_JingChaoZuZhi2_2;Unigene84955_JingChaoZuZhi2_blast_0	3
559	47	LFQVEYAIEAIK	12	1422.78	1.3265e-05	201	gi|262401167|gb|ACY66486.1|;Unigene45755_JingChaoZuZhi2_blast_0	1
560	239	LGALAFLSTGDDVLPGNLGLK	21	2070.14	4.6093e-16	263.2	Unigene72767_JingChaoZuZhi2_blast_0	17
561	239	LGALAFLSTGDDVLPGNLGLKDQNLALR	28	2880.57	2.0421e-11	171.42	Unigene72767_JingChaoZuZhi2_blast_0	11
562	485	LGALDATVNTVMASR	15	1517.79	1.306e-10	247.14	Unigene96192_JingChaoZuZhi2_12;Unigene96192_JingChaoZuZhi2_blast_0	1
563	212	LGDENVELITHPDQR	15	1734.85	7.9562e-07	232.6	Unigene57039_JingChaoZuZhi2_blast_0	3
564	59	LGEEFEETTADGR	13	1452.64	6.123e-11	256.63	gi|305690108|gb|ADM64456.1|;gi|325111402|gb|ADY80038.1|	2
565	1	LGEHNIDVLEGNEQFINAAK	20	2210.1	4.3047e-40	341.69	CON__mq|CON__P00761;CON__ab|CON__000141|;CON__ab|CON__000023|;CON__ab|CON__000040|;CON__ab|CON__000143|;CON__ab|CON__000032|;CON__ab|CON__000142|;CON__ab|CON__000144|	27		+
566	482	LGEIVTTIPTIGFNVETVEYK	21	2322.24	9.8077e-06	177.67	Unigene96177_JingChaoZuZhi2_8;Unigene96177_JingChaoZuZhi2_blast_0;Unigene67012_JingChaoZuZhi2_blast_0	3
567	277	LGEPPLVQIAANTFK	15	1596.89	1.2035e-06	227.47	Unigene83046_JingChaoZuZhi2_blast_0	1
568	406	LGFESLFQEIR	11	1337.7	5.6421e-05	192.38	Unigene94521_JingChaoZuZhi2_blast_0	1
569	12	LGFLTFCPTNLGTTIR	16	1809.94	0.052861	111.79	gi|1091248|prf||2020435A;gi|171473157|gb|ACB46934.1|;gi|167374411|gb|ABZ79135.1|	1
570	30	LGFLTFCPTNLGTTVR	16	1795.93	2.7627e-34	324.94	gi|227955307|gb|ACP43443.1|;gi|25453073|sp|Q9NH48.1|KARG_ERISI;gi|25453075|sp|Q9U9J4.1|KARG_CARMA;gi|25453078|sp|Q9GYX1.1|KARG_PACMR;gi|7243761|gb|AAF43438.1|AF233357_1;gi|259157399|gb|ACV96855.1|;gi|585342|sp|P14208.4|KARG_HOMGA;gi|25453074|sp|Q9NH49.1|KARG_CALSI;gi|307715704|gb|ADN88105.1|;gi|171473123|gb|ACB46917.1|;gi|171473129|gb|ACB46920.1|;gi|171473131|gb|ACB46921.1|;gi|171473133|gb|ACB469…	7
571	497	LGIHLTCEWTGDIQQPGDPETVVR	24	2720.32	1.1188e-10	193.19	Unigene96306_JingChaoZuZhi2_21;Unigene96306_JingChaoZuZhi2_blast_0	1
572	111	LGLMEMIK	8	933.503	0.01376	135.84	Unigene16106_JingChaoZuZhi2_7;Unigene16106_JingChaoZuZhi2_blast_0	2
573	296	LGLNQLR	7	812.487	0.0050505	154.11	Unigene87074_JingChaoZuZhi2_blast_0	1
574	230	LGPILLGLEHEENPVYLAR	19	2132.16	1.0781e-12	252.73	Unigene66841_JingChaoZuZhi2_ESTscan_0;Unigene66841_JingChaoZuZhi2_2	32
575	487	LGQSEPTAFQHEMDTYR	17	2008.89	0.023439	128.76	Unigene96197_JingChaoZuZhi2_blast_0	2
576	164	LGSQFVPLQNTLNSR	15	1672.89	2.0444e-06	216.88	Unigene25631_JingChaoZuZhi2_ESTscan_0	1
577	68;70;35;305	LHFFMPGFAPLTAR	14	1603.83	0.00016585	199.68	gi|25247488|gb|AAN72821.1|;gi|3915093|sp|Q94571.1|TBB2_HOMAM;gi|3915087|sp|Q25009.1|TBB1_HOMAM;gi|262401473|gb|ACY66637.1|;Unigene87567_JingChaoZuZhi2_2;Unigene87567_JingChaoZuZhi2_blast_0	22
578	166	LHFFMPGFAPLTSR	14	1619.83	0.0024045	149.96	Unigene2656_JingChaoZuZhi2_10;Unigene2656_JingChaoZuZhi2_blast_0	2
579	76;75;80	LHKYMDNIFR	10	1335.68	0.1215	130.66	gi|57901147|gb|AAW57893.1|;gi|57901145|gb|AAW57892.1|;gi|56728077|gb|AAA96966.2|;gi|7582388|gb|AAF64305.1|AF249297_1;gi|57901143|gb|AAW57891.1|	1
580	438	LHVTGYVGNAGDALTR	16	1642.84	3.5579e-11	258.91	Unigene95291_JingChaoZuZhi2_6;Unigene95291_JingChaoZuZhi2_blast_0	11
581	382	LIALIEVLSGK	11	1154.73	3.3788e-05	202.05	Unigene93630_JingChaoZuZhi2_8;Unigene93630_JingChaoZuZhi2_blast_0	1
582	30;12	LIDDHFLFK	9	1146.61	0.0087651	144.12	gi|227955307|gb|ACP43443.1|;gi|25453073|sp|Q9NH48.1|KARG_ERISI;gi|25453075|sp|Q9U9J4.1|KARG_CARMA;gi|25453078|sp|Q9GYX1.1|KARG_PACMR;gi|7243761|gb|AAF43438.1|AF233357_1;gi|259157399|gb|ACV96855.1|;gi|585342|sp|P14208.4|KARG_HOMGA;gi|25453074|sp|Q9NH49.1|KARG_CALSI;gi|307715704|gb|ADN88105.1|;gi|171473123|gb|ACB46917.1|;gi|171473129|gb|ACB46920.1|;gi|171473131|gb|ACB46921.1|;gi|171473133|gb|ACB469…	4
583	127	LIFDLAGFTNLR	12	1378.76	6.3776e-17	286.71	Unigene18788_JingChaoZuZhi2_4;Unigene18788_JingChaoZuZhi2_blast_0	5
584	71;67;27;45;69	LIGQIVSSITASLR	14	1456.86	4.5752e-11	260.7	gi|2098757|gb|AAC47525.1|;Unigene18128_JingChaoZuZhi2_4;Unigene18128_JingChaoZuZhi2_blast_0;gi|3915086|sp|Q25008.1|TBA1_HOMAM;gi|2098751|gb|AAC47522.1|;gi|239505073|gb|ACR78682.1|;Unigene19304_JingChaoZuZhi2_1;Unigene19304_JingChaoZuZhi2_blast_0;gi|3915094|sp|Q94572.1|TBA3_HOMAM;gi|2098755|gb|AAC47524.1|;gi|262401097|gb|ACY66451.1|;gi|3915092|sp|Q94570.1|TBA2_HOMAM	11
585	96	LIGQVVSSITASLR	14	1442.85	7.6369e-07	227.56	Unigene12414_JingChaoZuZhi2_blast_0;Unigene52758_JingChaoZuZhi2_blast_0	4
586	472	LILHHTLYDTILER	14	1735.96	1.069e-06	221.55	Unigene95985_JingChaoZuZhi2_blast_0	2
587	50	LIPDSMADDIR	11	1244.61	0.1595	98.943	gi|262401377|gb|ACY66591.1|	1
588	497	LIQPIDDTLWVLTR	14	1681.94	9.7942e-07	223.31	Unigene96306_JingChaoZuZhi2_21;Unigene96306_JingChaoZuZhi2_blast_0	5
589	118	LITANPTNVPLEQVFPVVLGCLPLR	25	2759.54	0.037778	96.55	Unigene16557_JingChaoZuZhi2_2;Unigene16557_JingChaoZuZhi2_blast_0	1
590	3	LKYENEVALR	10	1233.67	0.00087755	198.62	CON__ab|CON__000136|;CON__mq|CON__P13645;CON__ab|CON__000129|;CON__ab|CON__000122|;CON__ab|CON__000133|;CON__ab|CON__000130|;CON__ab|CON__000131|	3		+
591	127	LLAEDDSLTHEYFPILGLEAFSVAASK	27	2935.49	6.4833e-08	159.77	Unigene18788_JingChaoZuZhi2_4	1
592	242	LLALTDKEELTTNPEMVIR	19	2185.17	4.4458e-07	219.52	Unigene73162_JingChaoZuZhi2_blast_0	2
593	72	LLAMPYR	7	862.473	0.014652	126.05	gi|4191390|gb|AAD09762.1|	42
594	72	LLAMPYRDGNGAIIPFDEGR	20	2204.1	0.00039208	154.46	gi|4191390|gb|AAD09762.1|	9
595	379	LLANMVYQYK	10	1241.65	0.0092364	143.7	Unigene93567_JingChaoZuZhi2_3;Unigene93567_JingChaoZuZhi2_blast_0	1
596	308	LLAPVYFILGGTQPGEGCIITR	22	2374.27	2.0941e-07	199.08	Unigene88047_JingChaoZuZhi2_blast_0	1
597	76;75;260	LLEQHHWFSLFNTR	14	1826.92	2.0805e-05	214.47	Unigene7825_JingChaoZuZhi2_2;Unigene7825_JingChaoZuZhi2_blast_0;gi|123316186|gb|ABM74408.1|;gi|57901147|gb|AAW57893.1|;gi|57901143|gb|AAW57891.1|	13
598	80	LLEQKHWFSLFNTR	14	1817.96	0.0039012	172.11	gi|7582388|gb|AAF64305.1|AF249297_1;gi|123316161|gb|ABM74405.1|	1
599	395	LLEVVDLNTTEGLSLLR	17	1884.06	2.7736e-17	270.07	Unigene94253_JingChaoZuZhi2_1;Unigene94253_JingChaoZuZhi2_blast_0	1
600	113	LLFDSWQPR	9	1160.6	0.0071525	149.94	Unigene16175_JingChaoZuZhi2_3;Unigene16175_JingChaoZuZhi2_blast_0	1
601	249	LLFLGLDNAGK	11	1159.66	1.7198e-10	212.21	Unigene74028_JingChaoZuZhi2_2;Unigene74028_JingChaoZuZhi2_blast_0	2
602	369	LLGELLLDR	9	1040.62	0.037693	121.09	Unigene93259_JingChaoZuZhi2_2;Unigene93259_JingChaoZuZhi2_blast_0	1
603	286	LLGLCDSIRDELLPPLGIR	19	2149.19	2.448e-07	229.9	Unigene84698_JingChaoZuZhi2_4;Unigene84698_JingChaoZuZhi2_blast_0	1
604	112	LLGMDMVR	8	933.478	0.036576	123.69	Unigene16138_JingChaoZuZhi2_3;Unigene16138_JingChaoZuZhi2_blast_0	1
605	429	LLLEYTGTEYEEK	13	1586.77	1.3262e-05	208.56	Unigene95016_JingChaoZuZhi2_6;Unigene95016_JingChaoZuZhi2_blast_0	1
606	447	LLLPGELAK	9	952.596	0.017571	133.58	Unigene95501_JingChaoZuZhi2_10	1
607	115	LLMDLAR	7	830.468	0.023772	114.19	Unigene16281_JingChaoZuZhi2_7;Unigene16281_JingChaoZuZhi2_blast_0	1
608	494	LLPLSDVDPQSTGLPAALR	19	1962.08	4.52e-05	198.51	Unigene96295_JingChaoZuZhi2_blast_0	2
609	260	LLQELNDHR	9	1136.59	0.00071883	185.81	Unigene7825_JingChaoZuZhi2_2;Unigene7825_JingChaoZuZhi2_blast_0	23
610	274	LLQINNGVFVK	11	1243.73	0.0042118	145.25	Unigene82690_JingChaoZuZhi2_blast_0	1
611	418	LLQVSLPLVDMAR	13	1453.83	7.0499e-05	175.48	Unigene94828_JingChaoZuZhi2_7;Unigene94828_JingChaoZuZhi2_blast_0	4
612	84	LLSFVLGFAAEGR	13	1378.76	0.020136	119.27	REV__Unigene20807_JingChaoZuZhi2_3	1	+
613	136	LLVADFTSAR	10	1091.6	0.040648	115.71	Unigene20075_JingChaoZuZhi2_4;Unigene20075_JingChaoZuZhi2_blast_0	1
614	199	LLVVPMICNR	10	1213.67	0.0052518	163.99	Unigene48869_JingChaoZuZhi2_1	1
615	440	LLYECNPMAFLVQQAGGK	18	2038	6.5036e-19	281.93	Unigene95350_JingChaoZuZhi2_blast_0	2
616	182	LLYLSLR	7	876.543	0.0070627	146.58	Unigene40550_JingChaoZuZhi2_ESTscan_0	1
617	420	LMDFLIEELAK	11	1320.7	0.0016235	166.97	Unigene94870_JingChaoZuZhi2_4;Unigene94870_JingChaoZuZhi2_blast_0	1
618	381	LMEFLGHDVLR	11	1328.69	0.00037566	185.61	Unigene93579_JingChaoZuZhi2_1;Unigene93579_JingChaoZuZhi2_blast_0	2
619	363	LMITMFDR	8	1025.5	0.01376	135.84	Unigene93127_JingChaoZuZhi2_3;Unigene93127_JingChaoZuZhi2_blast_0	1
620	300	LMNMYK	6	798.377	0.051298	86.344	Unigene87224_JingChaoZuZhi2_1;Unigene87224_JingChaoZuZhi2_blast_0	1
621	4	LNDLEDALQQAK	12	1356.69	8.989e-17	283.35	CON__mq|CON__P04264;CON__ab|CON__000132|;CON__ab|CON__000134|;CON__ab|CON__000135|	5		+
622	4	LNDLEDALQQAKEDLAR	17	1940.98	4.2884e-46	366.95	CON__mq|CON__P04264;CON__ab|CON__000132|;CON__ab|CON__000134|;CON__ab|CON__000135|	7		+
623	9	LNDLEEALQQAK	12	1370.7	1.0939e-11	263.57	CON__mq|CON__P35908	2		+
624	390	LNEFIFEMHNHFER	14	1861.86	0.01751	126.76	Unigene94069_JingChaoZuZhi2_blast_0	18
625	228	LNHEPFHYNIHYHADHDDKVTVR	23	2856.35	2.1678e-06	172.37	Unigene66156_JingChaoZuZhi2_blast_0	49
626	115	LNILQMFK	8	1005.57	0.00163	172.14	Unigene16281_JingChaoZuZhi2_7;Unigene16281_JingChaoZuZhi2_blast_0	1
627	487	LNNLVAIFDINR	12	1400.78	3.6885e-11	251.24	Unigene96197_JingChaoZuZhi2_blast_0	4
628	98	LNNMALGDTTPPNVFFTLSNLR	22	2434.23	1.0693e-15	243.01	Unigene1321_JingChaoZuZhi2_ESTscan_0;Unigene1321_JingChaoZuZhi2_1	1
629	49	LNNVFVIGK	9	1002.59	0.26035	86.67	gi|262401341|gb|ACY66573.1|;Unigene50426_JingChaoZuZhi2_blast_0	1
630	421	LNPQHTVPTLTEGDFALWESR	21	2410.19	9.9748e-06	177.44	Unigene94894_JingChaoZuZhi2_2;Unigene94894_JingChaoZuZhi2_blast_0	1
631	366	LNVAPSSCHGWIVGEHGDSSVPVWSGVNIAGVR	33	3442.68	0.0017225	94.721	Unigene93212_JingChaoZuZhi2_5;Unigene93212_JingChaoZuZhi2_blast_0	1
632	478	LPAYLAVEMVR	11	1260.69	0.0035989	150.08	Unigene96037_JingChaoZuZhi2_8;Unigene96037_JingChaoZuZhi2_blast_0	1
633	184	LPFLSFLPPVLR	12	1397.84	0.00014456	182.28	Unigene42301_JingChaoZuZhi2_ESTscan_0	1
634	304	LPLFIGK	7	786.5	0.0096509	137.5	Unigene87551_JingChaoZuZhi2_1	1
635	29;20	LPLQDVYK	8	974.544	0.0056491	153.78	gi|229893636|gb|ACQ90227.1|;gi|13446738|gb|AAK26505.1|AF310837_1;gi|13446740|gb|AAK26506.1|AF310838_1;gi|13446744|gb|AAK26508.1|AF310840_1;gi|13446750|gb|AAK26511.1|AF310843_1;gi|13446742|gb|AAK26507.1|AF310839_1;gi|13446748|gb|AAK26510.1|AF310842_1;gi|13357186|gb|AAK20034.1|AF310833_1;gi|13357190|gb|AAK20036.1|AF310835_1;gi|13357192|gb|AAK20037.1|AF310836_1;gi|13386618|gb|AAK21609.1|AF310784_1;g…	5
636	228	LPPYTADELK	10	1145.6	0.034611	120.15	Unigene66156_JingChaoZuZhi2_blast_0;Unigene10355_JingChaoZuZhi2_2;Unigene10355_JingChaoZuZhi2_blast_0	1
637	239	LPVMVYIHGGGFILGSAEDETPEPLMQK	28	3027.51	2.1571e-16	198.49	Unigene72767_JingChaoZuZhi2_blast_0	5
638	354	LPYTTMGSGSLAAMSVFEAR	20	2088	1.4575e-14	254.71	Unigene92549_JingChaoZuZhi2_4;Unigene92549_JingChaoZuZhi2_blast_0	1
639	34	LQEPVYLCEIQCPEAAVGGIYGVLNR	26	2947.46	3.2857e-21	261.26	gi|239949527|gb|ACS36538.1|	3
640	399	LQEVPHEGPMCDLLWSDPDDR	21	2508.11	2.221e-05	162.65	Unigene94388_JingChaoZuZhi2_blast_0	1
641	425	LQIWDTAGQEAFR	13	1533.76	4.17e-05	190.85	Unigene94953_JingChaoZuZhi2_2;Unigene94953_JingChaoZuZhi2_blast_0	1
642	291	LQLWDTAGQER	11	1315.65	2.6574e-05	205.13	Unigene86572_JingChaoZuZhi2_3;Unigene86572_JingChaoZuZhi2_blast_0;Unigene89949_JingChaoZuZhi2_blast_0	3
643	68;35	LQNPTYGDLNHLVSLTMSGVTTCFR	25	2823.37	2.6248e-07	162.85	gi|25247488|gb|AAN72821.1|;gi|3915087|sp|Q25009.1|TBB1_HOMAM	1
644	487	LQSFGFNALVVDGHDVEALCK	21	2318.14	0.0086038	111.34	Unigene96197_JingChaoZuZhi2_blast_0	2
645	446	LQYVFDALTLTR	12	1438.78	0.00017638	180.2	Unigene95482_JingChaoZuZhi2_1;Unigene95482_JingChaoZuZhi2_blast_0	1
646	188	LRECLPLVILLR	12	1493.91	5.1059e-06	215.72	Unigene42777_JingChaoZuZhi2_blast_0	5
647	427	LSAIYGGTYMLDKPIDEIVMEGGK	24	2599.29	3.9627e-08	174.02	Unigene94975_JingChaoZuZhi2_3;Unigene94975_JingChaoZuZhi2_blast_0	1
648	259	LSDGYNLQMK	10	1167.56	6.4423e-13	265.58	Unigene78226_JingChaoZuZhi2_2;Unigene78226_JingChaoZuZhi2_blast_0	5
649	179	LSDSPCALVASMFGWTGNMER	21	2328.03	2.2885e-05	162.26	Unigene37070_JingChaoZuZhi2_blast_0	1
650	272	LSMVFVLPDER	11	1304.68	0.00030611	185.08	Unigene82442_JingChaoZuZhi2_1;Unigene82442_JingChaoZuZhi2_blast_0	13
651	272	LSMVFVLPDERDGLAGVEAK	20	2145.11	4.3215e-20	274.08	Unigene82442_JingChaoZuZhi2_1;Unigene82442_JingChaoZuZhi2_blast_0	17
652	75	LSNHLDPVDELHWDDVIHEGFDPQAMYK	28	3319.52	7.1625e-21	234.23	gi|57901143|gb|AAW57891.1|	15
653	334	LSNYLPPVDELYWDR	15	1878.92	0.0012814	171.76	Unigene91254_JingChaoZuZhi2_blast_0	3
654	334	LSNYLPPVDELYWDRPIK	18	2217.15	1.9812e-11	244.56	Unigene91254_JingChaoZuZhi2_blast_0	15
655	461	LSPDGEEGYPGAVLAQVR	18	1856.93	0.00011051	194.77	Unigene95744_JingChaoZuZhi2_4;Unigene95744_JingChaoZuZhi2_blast_0	1
656	88	LSPEAILLR	9	1010.61	0.021789	130.96	Unigene10924_JingChaoZuZhi2_blast_0	4
657	246	LSSFIGAIAVGDLVR	15	1516.86	0.0017877	162.72	Unigene73684_JingChaoZuZhi2_1;Unigene73684_JingChaoZuZhi2_blast_0	1
658	388	LSSIICTIGPVSR	13	1401.77	2.3701e-07	231.7	Unigene93928_JingChaoZuZhi2_6;Unigene93928_JingChaoZuZhi2_blast_0	2
659	1	LSSPATLNSR	10	1044.56	0.0010744	185.81	CON__mq|CON__P00761;CON__ab|CON__000141|;CON__ab|CON__000023|;CON__ab|CON__000040|;CON__ab|CON__000143|;CON__ab|CON__000032|;CON__ab|CON__000142|	1		+
660	367	LTEDTMIGQCHNWYSQIK	18	2223.01	0.01428	131.35	Unigene93224_JingChaoZuZhi2_7;Unigene93224_JingChaoZuZhi2_blast_0	1
661	89	LTEIFQTPFAFNDFER	16	1973.95	7.8712e-11	246.96	Unigene1138_JingChaoZuZhi2_ESTscan_0;Unigene1138_JingChaoZuZhi2_2	2
662	57;31	LTGMAFR	7	794.411	0.028993	110.63	Unigene95668_JingChaoZuZhi2_1;gi|296785436|gb|ADH43624.1|;gi|31338868|dbj|BAC77082.1|;gi|217795253|gb|ACK56132.1|;gi|300518909|gb|ADK25704.1|;gi|22218774|pdb|1IHX|A;gi|4139713|pdb|1DSS|G;gi|6016080|sp|P00357.2|G3P_HOMAM;gi|6016083|sp|P56649.1|G3P_PALVE;gi|41394419|gb|AAS02313.1|;gi|89521254|gb|ABD76519.1|;gi|89521264|gb|ABD76524.1|;gi|89521268|gb|ABD76526.1|;gi|328900170|gb|AEB54657.1|;gi|1828945…	1
663	332	LTIPSDMAYGER	12	1351.64	3.3253e-05	189.58	Unigene91084_JingChaoZuZhi2_blast_0	4
664	152	LTLINPSALLPK	12	1278.79	9.1423e-05	185.77	Unigene22399_JingChaoZuZhi2_5;Unigene22399_JingChaoZuZhi2_blast_0	1
665	335	LTNTDVIAQIAYAR	14	1547.83	1.3725e-16	284.24	Unigene91561_JingChaoZuZhi2_blast_0	4
666	452	LTPLELR	7	840.507	0.10399	86.866	Unigene95591_JingChaoZuZhi2_10;Unigene95591_JingChaoZuZhi2_blast_0;REV__Unigene19895_JingChaoZuZhi2_3	3
667	56	LTSAPNSLCSLGVVDK	16	1659.85	6.9623e-05	211.51	gi|291059187|gb|ADD71943.1|;Unigene19748_JingChaoZuZhi2_14	1
668	390	LTSPFTGEHSAR	12	1301.64	0.010445	129.89	Unigene94069_JingChaoZuZhi2_blast_0	3
669	431	LTVEDPVTLEYITR	14	1647.87	0.00015355	200.93	Unigene95138_JingChaoZuZhi2_2;Unigene95138_JingChaoZuZhi2_blast_0	1
670	314	LVAAEAPSFLR	11	1172.66	0.0046247	142	Unigene89105_JingChaoZuZhi2_4;Unigene89105_JingChaoZuZhi2_blast_0	3
671	432	LVDLLNEGLQR	11	1268.71	3.2599e-05	202.56	Unigene95175_JingChaoZuZhi2_blast_0	1
672	131	LVDTFINLCEHGYTADQVLR	20	2363.16	7.7426e-05	149.97	Unigene19575_JingChaoZuZhi2_2;Unigene19575_JingChaoZuZhi2_blast_0	1
673	347	LVEEVAYLPGHDIALLK	17	1879.05	0.0025836	155.56	Unigene92030_JingChaoZuZhi2_1;Unigene92030_JingChaoZuZhi2_blast_0	7
674	497	LVFDPTASQSK	11	1191.61	0.0061795	136.96	Unigene96306_JingChaoZuZhi2_21;Unigene96306_JingChaoZuZhi2_blast_0	1
675	204	LVIGLGEGAGANILAR	16	1522.88	9.4875e-06	215.87	Unigene52424_JingChaoZuZhi2_blast_0	1
676	36	LVIQTPFR	8	972.576	0.016903	133.6	gi|254587357|emb|CAX65684.2|;gi|619507|emb|CAA56703.1|	1
677	105	LVLEQVVTTIASVADTAEEK	20	2115.13	0.16479	83.894	Unigene15605_JingChaoZuZhi2_blast_0	1
678	0	LVNELTEFAK	10	1162.62	0.0046573	167.09	CON__mq|CON__P02769;CON__ab|CON__000017|;CON__ab|CON__000035|;CON__ab|CON__000097|	1		+
679	413	LVNNIAGHLINAQEFLQDR	19	2164.14	2.2755e-20	294	Unigene94726_JingChaoZuZhi2_blast_0	2
680	285	LVPGWTQSIIIGR	13	1438.83	0.00073596	157.68	Unigene84420_JingChaoZuZhi2_2;Unigene84420_JingChaoZuZhi2_blast_0	3
681	459	LVQAFQFVDK	10	1193.64	0.0079304	150.35	Unigene95653_JingChaoZuZhi2_3;Unigene95653_JingChaoZuZhi2_blast_0;gi|209418816|gb|ACI46625.1|;gi|225906720|gb|ACO36036.1|	1
682	451	LVTMQIWDTAGQER	14	1646.81	0.00054908	176.89	Unigene95526_JingChaoZuZhi2_1;Unigene95526_JingChaoZuZhi2_blast_0	1
683	251	LWDLAAGK	8	872.476	0.066388	108.46	Unigene74216_JingChaoZuZhi2_blast_0	1
684	194	LWGADVINMTTVPEVVLAR	19	2083.11	8.4075e-28	313.04	Unigene4795_JingChaoZuZhi2_5;Unigene4795_JingChaoZuZhi2_blast_0	3
685	126	LWQEGILR	8	1013.57	0.006073	152.47	Unigene18713_JingChaoZuZhi2_9;Unigene18713_JingChaoZuZhi2_blast_0	1
686	161	LYSFDIQYNADLGDPR	16	1885.88	3.3018e-07	236.17	Unigene22920_JingChaoZuZhi2_19;Unigene22920_JingChaoZuZhi2_blast_0	1
687	390	LYVEVHGESSFELVR	15	1762.89	0.00091562	180.2	Unigene94069_JingChaoZuZhi2_blast_0	6
688	302	LYYGPLQVNDIR	12	1449.76	2.2505e-08	240.1	Unigene87416_JingChaoZuZhi2_1;Unigene87416_JingChaoZuZhi2_blast_0	2
689	368	LYYSIGDVEQSLSEIR	16	1870.93	3.7543e-25	315.32	Unigene93241_JingChaoZuZhi2_2;Unigene93241_JingChaoZuZhi2_blast_0	2
690	135	MAAIAPNVTILVGELVGAR	19	1894.07	1.5846e-12	245.19	Unigene19995_JingChaoZuZhi2_3;Unigene19995_JingChaoZuZhi2_blast_0	2
691	463	MADLLGDFSVFEQR	14	1626.77	2.1226e-16	278.41	Unigene95845_JingChaoZuZhi2_2;Unigene95845_JingChaoZuZhi2_blast_0	1
692	241	MAGFNAVQTVIEWSTHEPR	19	2172.04	0.0011718	145.69	Unigene72924_JingChaoZuZhi2_3;Unigene72924_JingChaoZuZhi2_blast_0	1
693	249	MAQHVPTLHPTSEELSIGQIK	21	2315.19	0.0017405	131.25	Unigene74028_JingChaoZuZhi2_2;Unigene74028_JingChaoZuZhi2_blast_0	2
694	35	MASTFIGNSTAIQELFK	17	1856.93	1.4499e-17	281.93	gi|25247488|gb|AAN72821.1|	1
695	329	MATGANFYIVGR	12	1298.64	3.8039e-11	250.7	Unigene90730_JingChaoZuZhi2_5;Unigene90730_JingChaoZuZhi2_blast_0	2
696	469	MATLPGMWER	10	1190.56	0.0097999	140.83	Unigene95941_JingChaoZuZhi2_7;Unigene95941_JingChaoZuZhi2_blast_0	1
697	405	MDATANDVPEAFNVR	15	1648.75	4.328e-08	242.07	Unigene94512_JingChaoZuZhi2_blast_0	1
698	479	MDSVAPNLAVLIGEVVGAR	19	1910.03	6.451e-05	190.82	Unigene96132_JingChaoZuZhi2_5;Unigene96132_JingChaoZuZhi2_blast_0	1
699	220	MEDKELYIAALEK	13	1551.79	1.2438e-06	229.75	Unigene62230_JingChaoZuZhi2_blast_0	1
700	161	MEVFTMEFK	9	1160.52	0.0058901	154.49	Unigene22920_JingChaoZuZhi2_19;Unigene22920_JingChaoZuZhi2_blast_0	3
701	13	MFVLDEADEMLSR	13	1554.71	3.2154e-07	227.81	gi|110339425|gb|ABG67961.1|;Unigene77320_JingChaoZuZhi2_blast_0	1
702	156	MGIELDFVDAVDPK	14	1547.75	1.0233e-07	240.6	Unigene22601_JingChaoZuZhi2_2;Unigene22601_JingChaoZuZhi2_blast_0	3
703	140	MGIGGLDEEFIHILR	15	1698.88	0.00035436	197.07	Unigene20770_JingChaoZuZhi2_2;Unigene20770_JingChaoZuZhi2_blast_0	2
704	30;12	MGLTEFQAVK	10	1122.57	0.024264	127.76	gi|227955307|gb|ACP43443.1|;gi|25453073|sp|Q9NH48.1|KARG_ERISI;gi|25453075|sp|Q9U9J4.1|KARG_CARMA;gi|25453078|sp|Q9GYX1.1|KARG_PACMR;gi|7243761|gb|AAF43438.1|AF233357_1;gi|259157399|gb|ACV96855.1|;gi|585342|sp|P14208.4|KARG_HOMGA;gi|238477265|gb|ACR43474.1|;Unigene47262_JingChaoZuZhi2_blast_0;gi|1091248|prf||2020435A;gi|167374411|gb|ABZ79135.1|	1
705	213	MGPPSAPGSAGVK	13	1154.58	0.0015509	149.49	Unigene58753_JingChaoZuZhi2_blast_0	1
706	359	MGVDMVFASFIR	12	1371.67	0.0012527	155.97	Unigene92815_JingChaoZuZhi2_blast_0	1
707	452	MINESGDWLVGGDIEALER	19	2102.99	9.5384e-13	254.58	Unigene95591_JingChaoZuZhi2_10;Unigene95591_JingChaoZuZhi2_blast_0	2
708	412	MLDMGFEPQIR	11	1335.63	0.0046394	141.88	Unigene96066_JingChaoZuZhi2_7;Unigene96066_JingChaoZuZhi2_blast_0;Unigene94689_JingChaoZuZhi2_3;Unigene94689_JingChaoZuZhi2_blast_0	1
709	307	MMENINNFLSAIK	13	1523.75	0.2344	89.189	Unigene87731_JingChaoZuZhi2_3;Unigene87731_JingChaoZuZhi2_blast_0	2
710	493	MMNFFLTEATFR	12	1506.7	4.5183e-11	247.3	Unigene96284_JingChaoZuZhi2_17;Unigene96284_JingChaoZuZhi2_blast_0	3
711	388	MNFSHGTHEYHSETMENVR	19	2304.96	0.11341	99.055	Unigene93928_JingChaoZuZhi2_6;Unigene93928_JingChaoZuZhi2_blast_0	2
712	321	MNLNPQFQQIGETFVK	16	1892.95	0.0013814	164.2	Unigene89658_JingChaoZuZhi2_1;Unigene89658_JingChaoZuZhi2_blast_0	1
713	440	MPILDIVPTDIHQR	14	1646.88	1.1079e-05	215.08	Unigene95350_JingChaoZuZhi2_blast_0	4
714	422	MPSWFDLK	8	1022.49	0.016903	133.6	Unigene94907_JingChaoZuZhi2_3;Unigene94907_JingChaoZuZhi2_blast_0	2
715	4	MSGECAPNVSVSVSTSHTTISGGGSR	26	2564.16	1.3882e-06	140.95	CON__mq|CON__P04264;CON__ab|CON__000132|;CON__ab|CON__000134|;CON__ab|CON__000135|	2		+
716	226	MSSTFIGNSTAIQELFK	17	1872.93	2.3455e-18	292.82	Unigene65652_JingChaoZuZhi2_blast_0	3
717	497	MTGAHGTFVYSVPAESLDVITK	22	2322.16	0.0047042	115.98	Unigene96306_JingChaoZuZhi2_21;Unigene96306_JingChaoZuZhi2_blast_0	4
718	319	MTLHYGDLTDSACLVK	16	1822.86	4.0622e-07	234.69	Unigene89607_JingChaoZuZhi2_blast_0	5
719	480	MTQVSTTDWLMEK	13	1568.72	0.21378	101.53	Unigene96158_JingChaoZuZhi2_11;Unigene96158_JingChaoZuZhi2_blast_0	1
720	306	MVCGMVDTIFADVAQPDQAR	20	2223.01	0.0059667	118.21	Unigene87590_JingChaoZuZhi2_blast_0	1
721	87	MVFFGQHLLGELPFK	15	1761.93	0.031466	120.57	Unigene10831_JingChaoZuZhi2_3;Unigene10831_JingChaoZuZhi2_blast_0	1
722	125	MVIVGYDDIR	10	1179.6	0.0026917	177.36	Unigene18351_JingChaoZuZhi2_13;Unigene18351_JingChaoZuZhi2_blast_0	1
723	272	MVLVNAIYFK	10	1196.66	6.1414e-09	241.96	Unigene82442_JingChaoZuZhi2_1;Unigene82442_JingChaoZuZhi2_blast_0	25
724	156	MVWIETPTNPTLK	13	1528.8	0.00051108	159.94	Unigene22601_JingChaoZuZhi2_2;Unigene22601_JingChaoZuZhi2_blast_0	1
725	389	MYSYVTQELPAIIAANFK	18	2058.05	1.6142e-12	256.98	Unigene93929_JingChaoZuZhi2_2;Unigene93929_JingChaoZuZhi2_blast_0	1
726	364	NAFMMLIHADQER	13	1574.73	6.1533e-05	180.24	Unigene93136_JingChaoZuZhi2_2;Unigene93136_JingChaoZuZhi2_blast_0	1
727	474	NAPAIIFIDEIDAIAPK	17	1809.99	0.036321	122.75	Unigene96011_JingChaoZuZhi2_blast_0	1
728	213;42	NATNVEQAFMTMAAEIK	17	1867.88	1.2608e-91	426	Unigene58753_JingChaoZuZhi2_blast_0;gi|262401001|gb|ACY66403.1|	1
729	364	NAVLAIFTIYK	11	1251.72	0.0084157	134.75	Unigene93136_JingChaoZuZhi2_2;Unigene93136_JingChaoZuZhi2_blast_0	1
730	161	NDNYLTLELVK	11	1320.69	2.0926e-08	234.39	Unigene22920_JingChaoZuZhi2_19;Unigene22920_JingChaoZuZhi2_blast_0	3
731	351	NECDPALALLSDYISHR	17	1972.93	0.0034412	141.85	Unigene92213_JingChaoZuZhi2_blast_0	1
732	347	NEFPWHVSLQLR	12	1524.78	0.023715	115.29	Unigene92030_JingChaoZuZhi2_1;Unigene92030_JingChaoZuZhi2_blast_0	2
733	65	NELESYAYSLK	11	1315.63	1.9306e-12	254.19	gi|34305562|gb|AAQ63611.1|;gi|238683641|gb|ACR54099.1|	1
734	481	NFDDIQDSWESVQR	14	1737.76	8.5434e-33	331.7	Unigene96163_JingChaoZuZhi2_1;Unigene96163_JingChaoZuZhi2_blast_0	4
735	251	NFPDMILSASR	11	1249.61	0.0020522	162.26	Unigene74216_JingChaoZuZhi2_blast_0	5
736	211	NFTNLMPYIGQVAIGK	16	1764.92	0.00036076	190.41	Unigene55751_JingChaoZuZhi2_blast_0	2
737	359	NIDSIIEEGDGIMIAR	16	1744.87	5.6054e-25	312.49	Unigene92815_JingChaoZuZhi2_blast_0	2
738	263	NIGIWLR	7	870.508	0.01986	120.65	Unigene78919_JingChaoZuZhi2_3;Unigene78919_JingChaoZuZhi2_blast_0	1
739	300	NINDDYQSNFR	11	1384.6	1.5032e-12	257.42	Unigene87224_JingChaoZuZhi2_1;Unigene87224_JingChaoZuZhi2_blast_0	5
740	300	NINDDYQSNFRK	12	1512.7	0.00048983	181.68	Unigene87224_JingChaoZuZhi2_1;Unigene87224_JingChaoZuZhi2_blast_0	3
741	482	NISFTVWDVGGQDK	14	1564.75	2.3066e-16	276.97	Unigene96177_JingChaoZuZhi2_8;Unigene96177_JingChaoZuZhi2_blast_0;gi|262400973|gb|ACY66389.1|;Unigene67012_JingChaoZuZhi2_blast_0	2
742	4	NKLNDLEDALQQAK	14	1598.83	5.513e-06	224.43	CON__mq|CON__P04264;CON__ab|CON__000132|;CON__ab|CON__000134|;CON__ab|CON__000135|	3		+
743	4	NKLNDLEDALQQAKEDLAR	19	2183.12	6.3801e-18	270.97	CON__mq|CON__P04264;CON__ab|CON__000132|;CON__ab|CON__000134|;CON__ab|CON__000135|	5		+
744	9	NKLNDLEEALQQAKEDLAR	19	2197.13	8.1921e-12	257.54	CON__mq|CON__P35908	1		+
745	71;27	NLDIERPTYTNLNR	14	1717.87	0.011855	153.74	gi|2098757|gb|AAC47525.1|;Unigene18128_JingChaoZuZhi2_4;Unigene18128_JingChaoZuZhi2_blast_0;gi|3915094|sp|Q94572.1|TBA3_HOMAM;gi|2098755|gb|AAC47524.1|	2
746	9;7	NLDLDSIIAEVK	12	1328.72	1.1152e-16	280.56	CON__mq|CON__P35908;CON__mq|CON__O95678;CON__mq|CON__Q5XKE5;CON__mq|CON__Q8VED5;CON__mq|CON__P13647;CON__mq|CON__P02538;CON__mq|CON__P04259;CON__mq|CON__P48668;CON__ab|CON__000125|;CON__ab|CON__000126|;CON__ab|CON__000127|	9		+
747	137	NLDTGVFLGWDAR	13	1462.72	2.3118e-23	296.17	Unigene20393_JingChaoZuZhi2_3;Unigene20393_JingChaoZuZhi2_blast_0	1
748	438	NLFDDSFDVSADSTEGK	17	1845.79	5.9271e-18	289.61	Unigene95291_JingChaoZuZhi2_6	1
749	190	NLQYAADLFR	10	1209.61	0.0011137	185.61	Unigene44116_JingChaoZuZhi2_blast_0	2
750	7	NMQDLVEDFK	10	1237.56	0.029725	123.75	CON__mq|CON__P13647	1		+
751	4	NMQDMVEDYR	10	1299.52	3.1993e-12	247.51	CON__mq|CON__P04264;CON__ab|CON__000132|;CON__ab|CON__000134|;CON__ab|CON__000135|	3		+
752	225	NNVIGTINLVEAMK	14	1514.81	5.0811e-07	232.6	Unigene65632_JingChaoZuZhi2_blast_0	2
753	348	NPALLDPVTASLLYGTIILDTVNLNPAAK	29	3006.66	1.5453e-26	243.72	Unigene92159_JingChaoZuZhi2_2;Unigene92159_JingChaoZuZhi2_blast_0	1
754	92	NPGLMFFMQR	10	1239.59	0.0015223	183.47	Unigene11681_JingChaoZuZhi2_3;Unigene11681_JingChaoZuZhi2_blast_0	1
755	169	NQDFWNSLPTK	11	1348.64	0.00052791	183.33	Unigene29409_JingChaoZuZhi2_ESTscan_0	2
756	3	NQILNLTTDNANILLQIDNAR	21	2366.26	1.0782e-10	233.14	CON__ab|CON__000136|;CON__mq|CON__P13645;CON__ab|CON__000129|;CON__ab|CON__000122|;CON__ab|CON__000133|;CON__ab|CON__000130|;CON__ab|CON__000131|	2		+
757	332	NQPFTFQLGVGQVIK	15	1674.91	1.1585e-06	228.03	Unigene91084_JingChaoZuZhi2_blast_0	3
758	154	NSALFALGQFAEHLQPDISK	20	2185.12	2.3575e-14	246.03	Unigene22477_JingChaoZuZhi2_3;Unigene22477_JingChaoZuZhi2_blast_0	1
759	161	NSIEAAFPFLPPEYR	15	1749.87	6.172e-07	234.85	Unigene22920_JingChaoZuZhi2_19;Unigene22920_JingChaoZuZhi2_blast_0	11
760	68;70;35;226	NSSFFVEWIPNNVK	14	1679.83	6.0954e-05	210.38	Unigene65652_JingChaoZuZhi2_blast_0;gi|25247488|gb|AAN72821.1|;Unigene49056_JingChaoZuZhi2_blast_0;gi|3915093|sp|Q94571.1|TBB2_HOMAM;gi|3915087|sp|Q25009.1|TBB1_HOMAM	2
761	384	NSTAVAILPVTLDTPMNR	18	1912.01	5.1425e-08	234.77	Unigene93804_JingChaoZuZhi2_1;Unigene93804_JingChaoZuZhi2_blast_0	2
762	401	NSWDVCCGGEPFYLTR	16	1959.82	3.2463e-25	316.1	Unigene94399_JingChaoZuZhi2_4;Unigene94399_JingChaoZuZhi2_ESTscan_0	2
763	170	NTVSVNPVGNIVLVGGFGNISPR	23	2309.25	3.8672e-07	171.13	Unigene3029_JingChaoZuZhi2_blast_0	1
764	60	NVFDEPDQLISEK	13	1532.74	7.0499e-05	175.48	gi|307564155|gb|ADN52396.1|;Unigene94565_JingChaoZuZhi2_blast_0	2
765	3	NVQALEIELQSQLALK	16	1796	1.0817e-36	225.32	CON__ab|CON__000136|;CON__mq|CON__P13645;CON__ab|CON__000129|;CON__ab|CON__000122|;CON__ab|CON__000133|;CON__ab|CON__000130|	5		+
766	3	NVSTGDVNVEMNAAPGVDLTQLLNNMR	27	2871.39	2.2763e-26	247.55	CON__ab|CON__000136|;CON__mq|CON__P13645;CON__ab|CON__000129|;CON__ab|CON__000122|;CON__ab|CON__000133|;CON__ab|CON__000130|;CON__mq|CON__P02535-1	11		+
767	8	NYSPYYNTIDDLKDQIVDLTVGNNK	25	2901.4	2.1476e-08	175.56	CON__mq|CON__P35527	5		+
768	237	PAALDTISQPLPR	13	1377.76	5.21e-05	185.25	Unigene71361_JingChaoZuZhi2_1	2
769	237	PAALDTISQPLPRPNCLPTNVDGR	24	2601.33	0.019078	114.03	Unigene71361_JingChaoZuZhi2_1	3
770	384	PASGSLVQLVTK	12	1198.69	2.2089e-05	190.53	Unigene93804_JingChaoZuZhi2_1;Unigene93804_JingChaoZuZhi2_blast_0	1
771	72;81;200	PFGYPLDR	8	963.481	0.011062	137.77	Unigene50248_JingChaoZuZhi2_blast_0;gi|4191390|gb|AAD09762.1|;gi|81230850|gb|ABB59714.1|	7
772	302	PGGGFTPSFTMFTK	14	1473.7	0.0027065	147.24	Unigene87416_JingChaoZuZhi2_1;Unigene87416_JingChaoZuZhi2_blast_0	1
773	9	PINLEPIFQGYIDSLK	16	1845.99	1.507e-24	297.97	CON__mq|CON__P35908	3		+
774	481	PITPISGIHYSYAIAFLNR	19	2132.14	2.6505e-05	205.95	Unigene96163_JingChaoZuZhi2_1;Unigene96163_JingChaoZuZhi2_blast_0	5
775	156	PLDLGADLVMSSITK	15	1558.83	4.185e-06	216.34	Unigene22601_JingChaoZuZhi2_2;Unigene22601_JingChaoZuZhi2_blast_0	2
776	169	PLQYLSLTTTPTMR	14	1620.85	1.3157e-06	216.68	Unigene29409_JingChaoZuZhi2_ESTscan_0	24
777	52	PLWNHILFTYGK	12	1487.79	0.0020063	148.56	gi|283101126|gb|ADB10837.1|;Unigene8986_JingChaoZuZhi2_1	1
778	74;323	PMGFPFER	8	979.459	0.0070631	149.4	Unigene89752_JingChaoZuZhi2_3;Unigene89752_JingChaoZuZhi2_blast_0;gi|57901139|gb|AAW57889.1|	10
779	178	PMVFSCSWPFYQIHSR	16	2040.93	8.4858e-05	210.41	Unigene36907_JingChaoZuZhi2_blast_0	3
780	438	PVTVMCDMETDGGGWTIVQR	20	2251.01	7.3014e-21	273.88	Unigene95291_JingChaoZuZhi2_6;Unigene95291_JingChaoZuZhi2_blast_0	4
781	455	PWNGWLVR	8	1026.54	0.016903	133.6	Unigene95623_JingChaoZuZhi2_13;Unigene95623_JingChaoZuZhi2_blast_0	1
782	466	QAEEIVNWLLK	11	1341.73	4.5901e-08	224.58	Unigene95902_JingChaoZuZhi2_8;Unigene95902_JingChaoZuZhi2_blast_0	2
783	199	QALMPQGSPLFQAEPAMQAPTR	22	2368.17	9.7555e-11	225.54	Unigene48869_JingChaoZuZhi2_1	2
784	467	QAMVVPVAPPFDDYAMEVR	19	2134.02	0.00096164	156	Unigene95936_JingChaoZuZhi2_blast_0	2
785	365	QASPNIVIALAGNK	14	1394.79	0.0015591	157.56	Unigene93207_JingChaoZuZhi2_4;Unigene93207_JingChaoZuZhi2_blast_0	1
786	482	QDLPNAMNAAEITDK	15	1629.77	0.0004348	192.65	Unigene96177_JingChaoZuZhi2_8;Unigene96177_JingChaoZuZhi2_blast_0;gi|262400973|gb|ACY66389.1|	1
787	296	QDLPNAMTAAELTDR	15	1644.78	1.7055e-16	271.64	Unigene87074_JingChaoZuZhi2_blast_0	1
788	404	QDVMSAGEAAGLDSK	15	1477.67	0.0027843	154.65	Unigene94496_JingChaoZuZhi2_4;Unigene94496_JingChaoZuZhi2_blast_0	1
789	374	QELVSMLEEEELK	13	1575.77	4.1911e-07	223.31	Unigene93438_JingChaoZuZhi2_2;Unigene93438_JingChaoZuZhi2_blast_0	1
790	408	QFIYSLDLAR	10	1224.65	0.0098159	140.75	Unigene94595_JingChaoZuZhi2_3;Unigene94595_JingChaoZuZhi2_blast_0	2
791	466	QFLAAAAATDDHPFGITSEDAVFK	24	2521.21	6.4424e-06	143.99	Unigene95902_JingChaoZuZhi2_8;Unigene95902_JingChaoZuZhi2_blast_0	1
792	278	QFVGNACGTVALIHAIANNR	20	2125.09	1.3107e-06	197.75	Unigene83133_JingChaoZuZhi2_blast_0	3
793	76;75	QGDPHGKFDLPPGVLEHFETATR	23	2547.25	6.4864e-05	142.26	gi|57901147|gb|AAW57893.1|;gi|57901145|gb|AAW57892.1|;gi|56728077|gb|AAA96966.2|;Unigene38324_JingChaoZuZhi2_blast_0;gi|57901143|gb|AAW57891.1|	30
794	298	QGTNEVAYETFYEVPK	16	1873.87	3.1842e-07	236.4	Unigene8721_JingChaoZuZhi2_1;Unigene8721_JingChaoZuZhi2_blast_0	1
795	8	QGVDADINGLR	11	1156.58	0.0047389	141.1	CON__mq|CON__P35527	2		+
796	4	QISNLQQSISDAEQR	15	1715.84	3.5784e-34	341.27	CON__mq|CON__P04264;CON__ab|CON__000132|;CON__ab|CON__000134|;CON__ab|CON__000135|	3		+
797	4	QISNLQQSISDAEQRGENALK	21	2328.17	0.19864	105.39	CON__mq|CON__P04264;CON__ab|CON__000132|;CON__ab|CON__000134|;CON__ab|CON__000135|	1		+
798	380	QITMNDLPVGR	11	1242.64	5.3734e-08	221.5	Unigene93571_JingChaoZuZhi2_blast_0	2
799	399	QITQVYGFYDECLR	14	1790.83	1.1018e-10	249.32	Unigene94388_JingChaoZuZhi2_blast_0;Unigene15477_JingChaoZuZhi2_7;Unigene15477_JingChaoZuZhi2_blast_0	1
800	448	QIWLDLGLPSER	12	1425.76	0.00026447	174.42	Unigene95517_JingChaoZuZhi2_9;Unigene95517_JingChaoZuZhi2_blast_0	1
801	466	QLAPIYDQLGEK	12	1373.72	0.00033715	169.65	Unigene95902_JingChaoZuZhi2_8;Unigene95902_JingChaoZuZhi2_blast_0	1
802	501	QLCTLVEHLSNEAIEAR	17	1981.99	0.017897	131.35	Unigene9753_JingChaoZuZhi2_7;Unigene9753_JingChaoZuZhi2_blast_0	1
803	157	QLENWLGQADLSHGPAR	17	1890.93	0.052645	115.12	Unigene22756_JingChaoZuZhi2_3;Unigene22756_JingChaoZuZhi2_blast_0	1
804	71;67;45;428	QLFHPEQLITGK	12	1409.77	1.7383e-05	196.11	gi|3915086|sp|Q25008.1|TBA1_HOMAM;gi|2098751|gb|AAC47522.1|;gi|239505073|gb|ACR78682.1|;gi|3915094|sp|Q94572.1|TBA3_HOMAM;Unigene71599_JingChaoZuZhi2_blast_0;gi|262401097|gb|ACY66451.1|;Unigene94980_JingChaoZuZhi2_6;Unigene94980_JingChaoZuZhi2_blast_0	3
805	491	QLLNCLHIITLYNR	14	1769.96	0.0037087	138.24	Unigene96263_JingChaoZuZhi2_17;Unigene96263_JingChaoZuZhi2_blast_0	2
806	56	QLLYLR	6	804.486	0.073937	98.03	gi|291059187|gb|ADD71943.1|;Unigene19748_JingChaoZuZhi2_20;Unigene19748_JingChaoZuZhi2_blast_0;gi|118076609|gb|ABK60046.1|;REV__Unigene18061_JingChaoZuZhi2_2	1
807	161	QLSLEMTGTGDLPQQGTVHATITNSFVAVPR	31	3267.66	1.7032e-16	186.62	Unigene22920_JingChaoZuZhi2_19;Unigene22920_JingChaoZuZhi2_blast_0	1
808	7	QNLEPLFEQYINNLR	15	1889.96	3.8144e-17	289.72	CON__mq|CON__P13647;CON__mq|CON__P02538;CON__mq|CON__P04259;CON__mq|CON__P48668;CON__ab|CON__000125|;CON__ab|CON__000126|;CON__ab|CON__000127|	3		+
809	436	QNLNSVVICIQSLGR	15	1699.9	5.0781e-12	267.93	Unigene95272_JingChaoZuZhi2_1;Unigene95272_JingChaoZuZhi2_blast_0	2
810	273	QPVEDGIMNAADFETFLQQR	20	2308.08	7.8263e-30	315.66	Unigene82613_JingChaoZuZhi2_1;Unigene82613_JingChaoZuZhi2_blast_0	2
811	110	QPVPIPSYLIALAVGDLESR	20	2137.18	1.0992e-06	200.77	Unigene15892_JingChaoZuZhi2_13;Unigene15892_JingChaoZuZhi2_blast_0	1
812	233	QQQLQLQALQER	12	1481.8	0.2667	85.813	Unigene69376_JingChaoZuZhi2_1	1
813	334	QREEALMLVDVLLNCQDFDTFTANAAYFR	29	3449.64	3.0493e-26	257.66	Unigene91254_JingChaoZuZhi2_blast_0	6
814	80	QREEALMLYDVLEHSTDWETFAGNAAYFR	29	3461.6	1.1714e-11	172.37	gi|7582388|gb|AAF64305.1|AF249297_1	9
815	56	QSIGPGFGLVDVR	13	1343.72	3.0035e-07	228.78	gi|291059187|gb|ADD71943.1|	1
816	3	QSLEASLAETEGR	13	1389.67	5.8399e-11	257.19	CON__ab|CON__000136|;CON__mq|CON__P13645;CON__ab|CON__000129|;CON__ab|CON__000122|;CON__ab|CON__000133|;CON__ab|CON__000130|;CON__ab|CON__000131|;CON__mq|CON__P02535-1	3		+
817	3	QSVEADINGLR	11	1200.61	0.007127	136.02	CON__ab|CON__000136|;CON__mq|CON__P13645;CON__ab|CON__000129|;CON__ab|CON__000122|;CON__ab|CON__000133|;CON__ab|CON__000130|;CON__ab|CON__000131|;CON__mq|CON__P02535-1;CON__mq|CON__Q7Z3Y8;CON__mq|CON__Q2M2I5;CON__mq|CON__P13646-1;CON__mq|CON__P08730-1;CON__mq|CON__ENSEMBL:ENSP00000377550	1		+
818	91	QTECLTCPDTSYTEACTYISIK	22	2640.14	1.8633e-07	200.99	Unigene11560_JingChaoZuZhi2_2	3
819	200	QTFYEVPNFK	10	1271.62	4.2947e-05	211.27	Unigene50248_JingChaoZuZhi2_blast_0	4
820	465	QVELALWDTAGQEDYDR	17	2007.92	1.7955e-26	320.05	Unigene95881_JingChaoZuZhi2_2;Unigene95881_JingChaoZuZhi2_blast_0	1
821	493	QVFQSVAENSVGR	13	1419.71	5.63e-07	216.68	Unigene96284_JingChaoZuZhi2_17;Unigene96284_JingChaoZuZhi2_blast_0	1
822	8	QVLDNLTMEK	10	1189.6	0.044041	113.22	CON__mq|CON__P35527	1		+
823	108	QVLLSAAEAAEMILR	15	1613.88	1.7716e-24	308.84	Unigene1582_JingChaoZuZhi2_blast_0	2
824	404	QVNDINVCFPGEGELR	16	1845.87	1.3907e-25	318.95	Unigene94496_JingChaoZuZhi2_4	3
825	307	QVSQVSTTLFALGR	14	1505.82	2.3066e-16	276.97	Unigene87731_JingChaoZuZhi2_3;Unigene87731_JingChaoZuZhi2_blast_0	2
826	193	QVTALLDQVNTAQIQHWR	18	2120.11	0.0021958	148.7	Unigene4718_JingChaoZuZhi2_8;Unigene4718_JingChaoZuZhi2_blast_0	1
827	459	QVTINDLPVGR	11	1210.67	3.3828e-05	202.03	Unigene95653_JingChaoZuZhi2_3;Unigene95653_JingChaoZuZhi2_blast_0	1
828	64	QVVNVPSFIVR	11	1256.72	0.10415	104.52	gi|328899855|gb|AEB54651.1|	1
829	358	QYEWLIEDLEQATQPEVR	18	2246.09	3.4056e-12	243.9	Unigene92783_JingChaoZuZhi2_blast_0	1
830	379	RAIYHATHR	9	1123.6	0.15188	114.89	Unigene93567_JingChaoZuZhi2_3;Unigene93567_JingChaoZuZhi2_blast_0	1
831	28	RAPFDLFENR	10	1263.64	0.06583	130.41	gi|229893632|gb|ACQ90225.1|;gi|209962093|gb|ACJ01642.1|;gi|42556386|gb|AAS19788.1|;gi|262400947|gb|ACY66376.1|;gi|57117799|gb|AAW34065.1|;gi|224552879|gb|ACN54679.1|;gi|306448570|gb|ADM88040.1|;gi|229893634|gb|ACQ90226.1|	1
832	214	REGDIVSMFANTTLAK	16	1751.89	0.00048059	205.62	Unigene59180_JingChaoZuZhi2_1;Unigene59180_JingChaoZuZhi2_blast_0	3
833	483	REPWLFDAETLR	12	1531.78	0.0065124	148.18	Unigene96178_JingChaoZuZhi2_blast_0	3
834	72;81	RIDNIFR	7	932.519	0.0025856	181.49	gi|4191390|gb|AAD09762.1|;gi|121484232|gb|ABM54471.1|;gi|81230850|gb|ABB59714.1|	7
835	230	RIFFNYMDDLHVTR	14	1825.89	3.3075e-23	302.58	Unigene66841_JingChaoZuZhi2_ESTscan_0;Unigene66841_JingChaoZuZhi2_2	35
836	200	RIPDKQTFYEVPNFK	15	1880.98	0.016437	166.38	Unigene50248_JingChaoZuZhi2_blast_0	1
837	85	RLLFPLTR	8	1014.63	0.037865	137.18	REV__Unigene22915_JingChaoZuZhi2_7	1	+
838	81;200	RPFGYPLDR	9	1119.58	7.8161e-07	231.2	Unigene50248_JingChaoZuZhi2_blast_0;gi|81230850|gb|ABB59714.1|	7
839	74;323	RPMGFPFER	9	1135.56	1.6023e-05	215.88	Unigene89752_JingChaoZuZhi2_3;Unigene89752_JingChaoZuZhi2_blast_0;gi|57901139|gb|AAW57889.1|	11
840	438	RPVTVMCDMETDGGGWTIVQR	21	2407.11	7.6683e-10	221.47	Unigene95291_JingChaoZuZhi2_6;Unigene95291_JingChaoZuZhi2_blast_0	3
841	408	RQFIYSLDLAR	11	1380.75	4.9499e-05	209.85	Unigene94595_JingChaoZuZhi2_3;Unigene94595_JingChaoZuZhi2_blast_0	6
842	114	RQMEAQMMEGR	11	1365.6	0.14495	83.869	Unigene16176_JingChaoZuZhi2_blast_0	1
843	323	RSGHDSNVVIPDSTSFSELIR	21	2315.15	2.2749e-05	181.34	Unigene89752_JingChaoZuZhi2_3;Unigene89752_JingChaoZuZhi2_blast_0	9
844	333	RVFLHNELPQFYQG	14	1746.88	0.24203	106.26	Unigene91197_JingChaoZuZhi2_2;Unigene91197_JingChaoZuZhi2_blast_0	1
845	30;12	RVPFSHHDR	9	1149.58	1.5827e-06	219.51	gi|227955307|gb|ACP43443.1|;gi|25453073|sp|Q9NH48.1|KARG_ERISI;gi|25453075|sp|Q9U9J4.1|KARG_CARMA;gi|25453078|sp|Q9GYX1.1|KARG_PACMR;gi|7243761|gb|AAF43438.1|AF233357_1;gi|259157399|gb|ACV96855.1|;gi|585342|sp|P14208.4|KARG_HOMGA;gi|25453074|sp|Q9NH49.1|KARG_CALSI;gi|307715704|gb|ADN88105.1|;gi|171473123|gb|ACB46917.1|;gi|171473129|gb|ACB46920.1|;gi|171473131|gb|ACB46921.1|;gi|171473133|gb|ACB469…	2
846	288	SADEIFSDVEK	11	1238.57	0.021424	121.9	Unigene85949_JingChaoZuZhi2_blast_0	1
847	490	SAGLTSVWVAR	11	1145.62	0.00057452	182.64	Unigene96251_JingChaoZuZhi2_blast_0	1
848	185	SAGYTGYIGAEYFPSTK	17	1810.84	4.1315e-07	221.91	Unigene42373_JingChaoZuZhi2_blast_0	2
849	438	SAIMMIRPVEEY	12	1437.7	0.19763	97.813	Unigene95291_JingChaoZuZhi2_6	1
850	426	SAVETQLIQYVSDHYPHGVCAVYAR	25	2862.38	0.001426	122.19	Unigene94960_JingChaoZuZhi2_3;Unigene94960_JingChaoZuZhi2_blast_0	2
851	292	SCIQFIK	7	894.463	1.2903e-05	198.73	Unigene86603_JingChaoZuZhi2_1;Unigene86603_JingChaoZuZhi2_blast_0	1
852	120	SDGELLFFR	9	1082.54	0.0001647	195.17	Unigene16937_JingChaoZuZhi2_1;Unigene16937_JingChaoZuZhi2_blast_0	3
853	8	SDLEMQYETLQEELMALK	18	2170.02	3.3664e-27	305.29	CON__mq|CON__P35527	2		+
854	8	SDLEMQYETLQEELMALKK	19	2298.11	0.001777	167.69	CON__mq|CON__P35527	4		+
855	497	SDVQGDVFDVISSSLDK	17	1809.86	3.2147e-25	302.64	Unigene96306_JingChaoZuZhi2_21;Unigene96306_JingChaoZuZhi2_blast_0	3
856	497	SEIEYLISQVPDTPR	15	1745.88	6.172e-07	234.85	Unigene96306_JingChaoZuZhi2_21;Unigene96306_JingChaoZuZhi2_blast_0	5
857	497	SEIMVNEEPFSGESDKFVVHR	21	2435.14	0.081629	110.12	Unigene96306_JingChaoZuZhi2_21;Unigene96306_JingChaoZuZhi2_blast_0	1
858	161	SELQGWEFLALTGR	14	1605.82	1.237e-23	299.04	Unigene22920_JingChaoZuZhi2_19;Unigene22920_JingChaoZuZhi2_blast_0	2
859	185	SEPDTPGELDFVYIINK	17	1935.95	8.1513e-12	261.27	Unigene42373_JingChaoZuZhi2_blast_0	3
860	56	SFAQAQPFITIDSK	14	1551.79	2.8819e-16	272.5	gi|291059187|gb|ADD71943.1|;Unigene19748_JingChaoZuZhi2_20;Unigene19748_JingChaoZuZhi2_blast_0	1
861	69	SFGGGTGSGFASLLMER	17	1672.79	0.0030971	147.35	gi|3915092|sp|Q94570.1|TBA2_HOMAM	1
862	88	SFLTPQDVVEGVYK	14	1580.81	0.033546	113.69	Unigene10924_JingChaoZuZhi2_blast_0	1
863	117	SFVDVDPDSHFPIQNLPYGVFSTPGNATPR	30	3273.57	5.3016e-14	188.98	Unigene16501_JingChaoZuZhi2_1;Unigene16501_JingChaoZuZhi2_blast_0	2
864	107	SGCGIITIPYATPVQR	16	1731.9	0.00019907	202.13	Unigene15681_JingChaoZuZhi2_2;Unigene15681_JingChaoZuZhi2_blast_0	2
865	4	SGGGFSSGSAGIINYQR	17	1656.79	1.2758e-11	257.04	CON__mq|CON__P04264;CON__ab|CON__000132|;CON__ab|CON__000134|;CON__ab|CON__000135|	1		+
866	222	SGGLSVMSLEENDVTR	16	1692.8	5.8904e-11	246.86	Unigene64740_JingChaoZuZhi2_2;Unigene64740_JingChaoZuZhi2_blast_0	1
867	323	SGHDSNVVIPDSTSFSELIR	20	2159.05	3.5265e-15	265.37	Unigene89752_JingChaoZuZhi2_3;Unigene89752_JingChaoZuZhi2_blast_0	16
868	277	SGSAADTQAIADIVSSHMELLEVK	24	2471.22	9.8507e-11	195.97	Unigene83046_JingChaoZuZhi2_blast_0	1
869	311	SGSDSNVAIPDSLHFQDLIAK	21	2213.1	1.0007e-15	256.67	Unigene8866_JingChaoZuZhi2_1	12
870	11	SHACGYSNSSGCGRPQNASSSCQSHR	26	2838.14	3.3368e-06	157.22	CON__mq|CON__Q5D862	1		+
871	466	SHLLIFLSK	9	1056.63	0.045815	116.05	Unigene95902_JingChaoZuZhi2_8;Unigene95902_JingChaoZuZhi2_blast_0	3
872	201	SHVYELPHGLAR	12	1377.72	0.0022554	146.11	Unigene50259_JingChaoZuZhi2_1;Unigene50259_JingChaoZuZhi2_blast_0	1
873	346	SIATLAITTLLK	12	1243.78	2.1259e-05	191.52	Unigene91993_JingChaoZuZhi2_5;Unigene91993_JingChaoZuZhi2_blast_0	4
874	34;66	SILMMGR	7	806.414	0.048512	104.45	gi|239949527|gb|ACS36538.1|;gi|48773049|gb|AAT46682.1|;gi|218526764|gb|ACK86581.1|;gi|218526768|gb|ACK86583.1|;gi|218526786|gb|ACK86592.1|;gi|218526792|gb|ACK86595.1|;gi|37703953|gb|AAR01298.1|;gi|199582030|gb|ACH89686.1|;gi|199582042|gb|ACH89692.1|;gi|199582060|gb|ACH89701.1|;gi|199582078|gb|ACH89710.1|;gi|199582104|gb|ACH89723.1|;gi|199582116|gb|ACH89729.1|;gi|199582126|gb|ACH89734.1|;gi|199582…	1
875	353	SIPFCGGTVINSR	13	1406.7	5.9517e-05	181.31	Unigene92378_JingChaoZuZhi2_3;Unigene92378_JingChaoZuZhi2_blast_0	3
876	487	SIPTATVFYPSDAVSTER	18	1939.95	7.8975e-05	200.97	Unigene96197_JingChaoZuZhi2_blast_0	6
877	195	SIPYAKPPVGPLR	13	1393.81	0.00021517	194.39	Unigene48142_JingChaoZuZhi2_1;Unigene48142_JingChaoZuZhi2_blast_0	7
878	71;45	SIQFVDWCPTGFK	13	1583.74	2.1976e-07	232.5	gi|3915094|sp|Q94572.1|TBA3_HOMAM;gi|2098755|gb|AAC47524.1|;gi|262401097|gb|ACY66451.1|	2
879	3	SKELTTEIDNNIEQISSYK	19	2211.09	0.00010903	209.23	CON__ab|CON__000136|;CON__mq|CON__P13645;CON__ab|CON__000129|;CON__ab|CON__000122|;CON__ab|CON__000133|;CON__ab|CON__000130|;CON__ab|CON__000131|	2		+
880	386	SLAVFGFAFK	10	1085.59	0.00019	193.38	Unigene93877_JingChaoZuZhi2_8;Unigene93877_JingChaoZuZhi2_blast_0	2
881	4	SLDLDSIIAEVK	12	1301.71	1.7781e-16	272.03	CON__mq|CON__P04264;CON__ab|CON__000132|;CON__ab|CON__000134|;CON__ab|CON__000135|	14		+
882	128	SLESTLVPLDNPDITLVITNSNVR	24	2609.39	0.0014271	127.32	Unigene19303_JingChaoZuZhi2_2;Unigene19303_JingChaoZuZhi2_blast_0	1
883	279	SLHDALCVLTQTVK	14	1583.83	0.0022485	141.58	Unigene83503_JingChaoZuZhi2_blast_0	2
884	161	SLHYEYVVNLGSETEMTQK	19	2227.05	0.000743	166.04	Unigene22920_JingChaoZuZhi2_19;Unigene22920_JingChaoZuZhi2_blast_0	2
885	291	SLIPSYIR	8	947.544	0.2841	75.109	Unigene86572_JingChaoZuZhi2_3;Unigene86572_JingChaoZuZhi2_blast_0	2
886	339	SLLEGVFNK	9	1005.55	0.0035381	162.97	Unigene91766_JingChaoZuZhi2_2;Unigene91766_JingChaoZuZhi2_blast_0	1
887	77	SLLTNILIPDNFER	14	1643.89	0.0019762	153.81	gi|59797477|gb|AAX07169.1|	2
888	400	SLLVLGR	7	756.486	0.078683	94.887	Unigene94393_JingChaoZuZhi2_blast_0	1
889	171	SLMLGQSSELGAR	13	1347.68	7.163e-24	313.36	Unigene31701_JingChaoZuZhi2_ESTscan_0	7
890	4	SLNNQFASFIDK	12	1382.68	2.179e-32	322.67	CON__mq|CON__P04264;CON__ab|CON__000132|;CON__ab|CON__000134|;CON__ab|CON__000135|	8		+
891	4	SLNNQFASFIDKVR	14	1637.85	0.0043369	168.76	CON__mq|CON__P04264;CON__ab|CON__000132|;CON__ab|CON__000134|;CON__ab|CON__000135|	10		+
892	4	SLVNLGGSKSISISVAR	17	1686.96	0.003163	185.95	CON__mq|CON__P04264;CON__ab|CON__000132|;CON__ab|CON__000134|;CON__ab|CON__000135|	1		+
893	402	SLVSELQSAILEVDPR	16	1754.94	2.2795e-07	238.17	Unigene94464_JingChaoZuZhi2_3;Unigene94464_JingChaoZuZhi2_blast_0	2
894	30	SMEGYPFNPCLTEAQYK	17	2033.89	1.066e-46	363.82	gi|227955307|gb|ACP43443.1|;gi|25453073|sp|Q9NH48.1|KARG_ERISI;gi|25453075|sp|Q9U9J4.1|KARG_CARMA;gi|25453078|sp|Q9GYX1.1|KARG_PACMR;gi|7243761|gb|AAF43438.1|AF233357_1;gi|259157399|gb|ACV96855.1|;gi|585342|sp|P14208.4|KARG_HOMGA;gi|25453074|sp|Q9NH49.1|KARG_CALSI;gi|307715704|gb|ADN88105.1|;gi|171473123|gb|ACB46917.1|;gi|171473129|gb|ACB46920.1|;gi|171473131|gb|ACB46921.1|;gi|171473133|gb|ACB469…	2
895	13	SNETQALILAPTR	13	1412.76	3.7605e-16	273.27	gi|110339425|gb|ABG67961.1|;Unigene77320_JingChaoZuZhi2_blast_0	1
896	43	SNFEATPPPILIDNGLAVLENDKIER	26	2864.49	0.0015326	132.76	gi|262401047|gb|ACY66426.1|;Unigene83945_JingChaoZuZhi2_3;Unigene83945_JingChaoZuZhi2_blast_0	1
897	399	SPDTNYLFMGDYVDR	15	1791.78	1.6166e-34	344.54	Unigene94388_JingChaoZuZhi2_blast_0	1
898	417	SPEQIPSMVSLLSESYNPHVR	21	2369.17	5.3987e-06	183.74	Unigene94818_JingChaoZuZhi2_blast_0	1
899	314	SPFIEFDMFLPDGLTR	16	1883.91	4.5522e-11	251.84	Unigene89105_JingChaoZuZhi2_4;Unigene89105_JingChaoZuZhi2_blast_0	2
900	387	SPGFLGYNEICEAITTR	17	1926.91	2.4497e-25	307.03	Unigene93925_JingChaoZuZhi2_3;Unigene93925_JingChaoZuZhi2_blast_0	1
901	355	SPVYSMSFNPAEHAILLNTR	20	2246.12	0.0010378	134.85	Unigene92642_JingChaoZuZhi2_3;Unigene92642_JingChaoZuZhi2_blast_0	1
902	427	SPYLYPLYGLGELPQGFAR	19	2140.1	4.6162e-19	276.12	Unigene94975_JingChaoZuZhi2_3;Unigene94975_JingChaoZuZhi2_blast_0;gi|262401059|gb|ACY66432.1|	3
903	475	SQFLQVFNNSPDETSFYR	18	2178	1.0173e-18	274.6	Unigene96013_JingChaoZuZhi2_4;Unigene96013_JingChaoZuZhi2_blast_0	1
904	490	SQLALDHVLAGAFESATR	18	1884.97	1.3777e-07	221.59	Unigene96251_JingChaoZuZhi2_blast_0	4
905	127	SQLTLLVR	8	928.571	0.0012557	176.6	Unigene18788_JingChaoZuZhi2_4;Unigene18788_JingChaoZuZhi2_blast_0	2
906	409	SQWSPALTISK	11	1216.65	0.0061816	136.96	Unigene94636_JingChaoZuZhi2_blast_0	1
907	3	SQYEQLAEQNR	11	1364.63	1.6586e-24	310.77	CON__ab|CON__000136|;CON__mq|CON__P13645;CON__ab|CON__000129|;CON__ab|CON__000122|;CON__ab|CON__000133|;CON__ab|CON__000130|;CON__ab|CON__000131|	1		+
908	337	SREPYTVNLLMGGFDPK	17	1922.96	0.1208	130.27	Unigene91655_JingChaoZuZhi2_2;Unigene91655_JingChaoZuZhi2_blast_0	1
909	256	SRMSSLSTLILPVGEQR	17	1873.01	0.1387	75.764	Unigene76238_JingChaoZuZhi2_2	5
910	161	SRPGAFSSQGDFSYGQYR	18	2008.9	1.3231e-13	268.61	Unigene22920_JingChaoZuZhi2_19;Unigene22920_JingChaoZuZhi2_blast_0	2
911	177	SSEASITVPDVPTFK	15	1576.8	0.00076003	183.79	Unigene36871_JingChaoZuZhi2_blast_0	5
912	404	SSGVVQMMTR	10	1094.52	2.4957e-08	239.93	Unigene94496_JingChaoZuZhi2_4;Unigene94496_JingChaoZuZhi2_blast_0	2
913	495	SSLMFEVIER	10	1209.61	0.0074153	152.97	Unigene96296_JingChaoZuZhi2_8;Unigene96296_JingChaoZuZhi2_blast_0	1
914	56	SSLSPYILALK	11	1190.69	0.00039666	185.29	gi|291059187|gb|ADD71943.1|;Unigene19748_JingChaoZuZhi2_20;Unigene19748_JingChaoZuZhi2_blast_0	4
915	318	SSLTGASLQEGLQGTVWLVTPFHALPR	27	2864.52	0.00056817	113.51	Unigene89499_JingChaoZuZhi2_1;Unigene89499_JingChaoZuZhi2_blast_0	1
916	497	SSQGTFLIR	9	1007.54	4.0615e-05	211.27	Unigene96306_JingChaoZuZhi2_21;Unigene96306_JingChaoZuZhi2_blast_0	2
917	302	STFVPVER	8	933.492	0.26566	77.282	Unigene87416_JingChaoZuZhi2_1;Unigene87416_JingChaoZuZhi2_blast_0	1
918	457	STVTDATYFSTPLLLGPK	18	1910	1.3777e-07	221.59	Unigene95648_JingChaoZuZhi2_3;Unigene95648_JingChaoZuZhi2_blast_0	1
919	91	STWISALHPYQIPIPFDVECEGCVLLTVGR	30	3456.72	2.4128e-13	184.3	Unigene11560_JingChaoZuZhi2_2	2
920	99	SVDLPTLLIVTGVVPR	16	1678	1.0634e-06	221.86	Unigene13843_JingChaoZuZhi2_blast_0	2
921	488	SVEGINFVSPVR	12	1302.69	1.088e-07	230.41	Unigene96223_JingChaoZuZhi2_2;Unigene96223_JingChaoZuZhi2_blast_0	2
922	20	SVEMHHEALTEAVPGDNVGFNVK	23	2479.18	0.0015855	129.11	gi|229893636|gb|ACQ90227.1|;gi|13446738|gb|AAK26505.1|AF310837_1;gi|13446740|gb|AAK26506.1|AF310838_1;gi|13446744|gb|AAK26508.1|AF310840_1;gi|13446750|gb|AAK26511.1|AF310843_1;gi|13446742|gb|AAK26507.1|AF310839_1;gi|13446748|gb|AAK26510.1|AF310842_1;gi|13357186|gb|AAK20034.1|AF310833_1;gi|13357190|gb|AAK20036.1|AF310835_1;gi|13357192|gb|AAK20037.1|AF310836_1;gi|13386618|gb|AAK21609.1|AF310784_1;g…	2
923	388	SVEMLEQMMEAGMNIAR	17	1938.87	1.0788e-74	399.78	Unigene93928_JingChaoZuZhi2_6;Unigene93928_JingChaoZuZhi2_blast_0	2
924	433	SVQHDIQFFPFK	12	1491.75	0.023715	115.29	Unigene95185_JingChaoZuZhi2_blast_0	1
925	11	SVVTVIDVFYK	11	1268.7	0.0012966	171.85	CON__mq|CON__Q5D862	1		+
926	180	SWQHYVDQQLMGSGVVSK	18	2047.98	8.6802e-07	216.26	Unigene37176_JingChaoZuZhi2_blast_0	1
927	495	SWYEVLLR	8	1064.57	0.20388	84.568	Unigene96296_JingChaoZuZhi2_8;Unigene96296_JingChaoZuZhi2_blast_0	1
928	14;10;22;25	SYELPDGQVITIGNER	16	1789.88	1.8807e-34	332.06	CON__mq|CON__P60712;Unigene10_JingChaoZuZhi2_4;Unigene10_JingChaoZuZhi2_blast_0;gi|40887063|gb|AAR96459.1|;gi|238683679|gb|ACR54118.1|;Unigene83872_JingChaoZuZhi2_blast_0;Unigene39102_JingChaoZuZhi2_blast_0;gi|113204650|gb|ABI34073.1|;gi|295393579|gb|ADG03642.1|;gi|296785432|gb|ADH43622.1|;gi|34576243|emb|CAE46725.1|;gi|207298843|gb|ACI23573.1|;gi|6911251|gb|AAF31450.1|AF221096_1;gi|270066257|gb|…	8		+
929	121	SYVSFDILR	9	1098.57	0.0057196	155.1	Unigene17052_JingChaoZuZhi2_2;Unigene17052_JingChaoZuZhi2_blast_0	1
930	9	TAAENDFVTLK	11	1207.61	4.1551e-08	226.29	CON__mq|CON__P35908	1		+
931	425	TAANVEEAFINTAR	14	1505.75	1.3707e-10	244.58	Unigene94953_JingChaoZuZhi2_2;Unigene94953_JingChaoZuZhi2_blast_0	1
932	455	TAGWNIPFSHLLEK	14	1611.84	0.002376	150.21	Unigene95623_JingChaoZuZhi2_13;Unigene95623_JingChaoZuZhi2_blast_0	5
933	109	TALTDAAGVASLLTTAEAVITEIPK	25	2455.34	2.1673e-09	181.54	Unigene15834_JingChaoZuZhi2_10;Unigene15834_JingChaoZuZhi2_blast_0	1
934	147	TANNFFQLAQGTDK	14	1553.75	7.2227e-07	228.38	Unigene2181_JingChaoZuZhi2_1;Unigene2181_JingChaoZuZhi2_blast_0	2
935	478	TAVPLVLVNLFR	12	1340.82	0.15519	97.911	Unigene96037_JingChaoZuZhi2_8;Unigene96037_JingChaoZuZhi2_blast_0	1
936	492	TAVSYLNSATQGEMAALR	18	1881.93	2.3885e-37	326.56	Unigene96264_JingChaoZuZhi2_12;Unigene96264_JingChaoZuZhi2_blast_0	2
937	143	TAWCFSR	7	926.407	0.039457	107.32	Unigene21320_JingChaoZuZhi2_3;Unigene21320_JingChaoZuZhi2_blast_0	1
938	419	TDTFHQSLEDEYYQTLSHLDTCQTR	25	3087.35	2.2628e-09	181.14	Unigene94843_JingChaoZuZhi2_5	2
939	161	TEDRLEAEVTLDTTFELLQHAR	22	2586.29	0.017588	124.29	Unigene22920_JingChaoZuZhi2_19;Unigene22920_JingChaoZuZhi2_blast_0	6
940	250	TEEALDQGR	9	1017.47	0.07661	123.86	Unigene7407_JingChaoZuZhi2_3;Unigene7407_JingChaoZuZhi2_blast_0	1
941	33	TEIIILATR	9	1028.62	0.00027145	189.7	Unigene84976_JingChaoZuZhi2_blast_0;gi|239505101|gb|ACR78696.1|;gi|327243123|gb|AEA41162.1|	1
942	30;12	TFLVWCNEEDHLR	13	1717.79	3.793e-07	225.15	gi|227955307|gb|ACP43443.1|;gi|25453073|sp|Q9NH48.1|KARG_ERISI;gi|25453075|sp|Q9U9J4.1|KARG_CARMA;gi|25453078|sp|Q9GYX1.1|KARG_PACMR;gi|7243761|gb|AAF43438.1|AF233357_1;gi|259157399|gb|ACV96855.1|;gi|585342|sp|P14208.4|KARG_HOMGA;gi|25453074|sp|Q9NH49.1|KARG_CALSI;gi|307715704|gb|ADN88105.1|;gi|171473123|gb|ACB46917.1|;gi|171473129|gb|ACB46920.1|;gi|171473131|gb|ACB46921.1|;gi|171473133|gb|ACB469…	6
943	444	TFNMDEYVGIPR	12	1440.67	0.22991	89.805	Unigene95464_JingChaoZuZhi2_5;Unigene95464_JingChaoZuZhi2_blast_0	1
944	374	TFQIFK	6	782.433	0.010106	118.01	Unigene93438_JingChaoZuZhi2_2;Unigene93438_JingChaoZuZhi2_blast_0	1
945	388	TGLLEGGASAEIELK	15	1486.79	0.0018391	162.31	Unigene93928_JingChaoZuZhi2_6;Unigene93928_JingChaoZuZhi2_blast_0	1
946	4	THNLEPYFESFINNLR	16	1992.97	1.8818e-11	263.56	CON__mq|CON__P04264;CON__ab|CON__000132|;CON__ab|CON__000134|;CON__ab|CON__000135|	9		+
947	146	THTQDATPLTLGQEFGGYAQQIEFGIER	28	3106.5	2.2155e-20	216.67	Unigene21756_JingChaoZuZhi2_5;Unigene21756_JingChaoZuZhi2_blast_0	1
948	78	TIAECLADELINASR	15	1674.82	5.0378e-07	236.28	gi|59894786|gb|AAX11210.1|;Unigene43685_JingChaoZuZhi2_blast_0	1
949	123	TIAIIAEGIPENMTR	15	1627.86	1.0044e-06	229.97	Unigene17997_JingChaoZuZhi2_6;Unigene17997_JingChaoZuZhi2_blast_0	4
950	3	TIDDLKNQILNLTTDNANILLQIDNAR	27	3051.62	1.7821e-15	198.84	CON__ab|CON__000136|;CON__mq|CON__P13645;CON__ab|CON__000129|;CON__ab|CON__000122|;CON__ab|CON__000133|;CON__ab|CON__000130|;CON__ab|CON__000131|	2		+
951	134	TIFGLTLEQR	10	1176.65	0.0020579	180.67	Unigene19893_JingChaoZuZhi2_blast_0	1
952	161	TIIVESNSSPFK	12	1320.69	1.878e-07	221.55	Unigene22920_JingChaoZuZhi2_19;Unigene22920_JingChaoZuZhi2_blast_0	3
953	416	TIQAAGEVVADPLEVSTIR	19	1968.05	4.0706e-19	278.34	Unigene94803_JingChaoZuZhi2_2;Unigene94803_JingChaoZuZhi2_blast_0	4
954	67;27;96;69	TIQFVDWCPTGFK	13	1597.76	4.448e-05	189.3	Unigene12414_JingChaoZuZhi2_blast_0;gi|2098757|gb|AAC47525.1|;Unigene18128_JingChaoZuZhi2_4;Unigene18128_JingChaoZuZhi2_blast_0;gi|3915086|sp|Q25008.1|TBA1_HOMAM;gi|2098751|gb|AAC47522.1|;Unigene19304_JingChaoZuZhi2_1;Unigene19304_JingChaoZuZhi2_blast_0;gi|3915092|sp|Q94570.1|TBA2_HOMAM	2
955	19	TITLEVEPSDTIENVK	16	1786.92	1.1381e-06	220.4	gi|308512652|gb|ADO32981.1|;gi|164510084|emb|CAJ32646.1|;gi|123316118|gb|ABM74399.1|;gi|260766535|gb|ACX50289.1|;gi|296785438|gb|ADH43625.1|;gi|328899962|gb|AEB54653.1|;gi|308512650|gb|ADO32980.1|;Unigene68474_JingChaoZuZhi2_blast_0;gi|348148|gb|AAB00497.1|;gi|164510086|emb|CAJ32647.1|;gi|164510088|emb|CAJ32648.1|	2
956	300	TIVPLDTTAK	10	1057.6	0.036573	118.71	Unigene87224_JingChaoZuZhi2_1;Unigene87224_JingChaoZuZhi2_blast_0	6
957	298	TLASVSDWVESSDTVR	16	1750.84	1.3703e-24	300.07	Unigene8721_JingChaoZuZhi2_1;Unigene8721_JingChaoZuZhi2_blast_0	1
958	298	TLASVSDWVESSDTVREPGMSK	22	2380.12	0.023701	119.46	Unigene8721_JingChaoZuZhi2_1;Unigene8721_JingChaoZuZhi2_blast_0	1
959	255	TLEALSDFIEGK	12	1321.68	6.9783e-06	208.46	Unigene75965_JingChaoZuZhi2_ESTscan_0	3
960	490	TLELPVYVTR	10	1189.67	0.010341	138.08	Unigene96251_JingChaoZuZhi2_blast_0	1
961	8	TLLDIDNTR	9	1059.56	0.0053748	156.35	CON__mq|CON__P35527	2		+
962	8	TLNDMRQEYEQLIAK	15	1850.92	0.0026253	192.39	CON__mq|CON__P35527	11		+
963	305	TLNVPELTQQMFDAK	15	1733.87	0.0020276	160.78	Unigene87567_JingChaoZuZhi2_2;Unigene87567_JingChaoZuZhi2_blast_0	1
964	72	TLVEKTENR	9	1088.58	0.42439	91.069	gi|4191390|gb|AAD09762.1|	2
965	426	TLVNNDALLR	10	1127.63	0.17465	98.048	Unigene94960_JingChaoZuZhi2_3;Unigene94960_JingChaoZuZhi2_blast_0	1
966	497	TLVPWTEGR	9	1057.56	0.17551	96.948	Unigene96306_JingChaoZuZhi2_21;Unigene96306_JingChaoZuZhi2_blast_0	1
967	371	TLYLLGYIPK	10	1179.69	0.0079845	150.08	Unigene93389_JingChaoZuZhi2_blast_0	1
968	497	TLYQALLTSGTK	12	1294.71	0.0019383	149.23	Unigene96306_JingChaoZuZhi2_21;Unigene96306_JingChaoZuZhi2_blast_0	1
969	189	TMGLLLLR	8	915.558	0.026125	127.02	Unigene43726_JingChaoZuZhi2_blast_0	1
970	46	TMMGETRPADSKPGTIR	17	1846.9	0.038829	139.66	Unigene93591_JingChaoZuZhi2_3;gi|302136424|gb|ADK94169.1|;gi|262401099|gb|ACY66452.1|	1
971	4	TNAENEFVTIK	11	1264.63	2.3937e-12	250.7	CON__mq|CON__P04264;CON__ab|CON__000132|;CON__ab|CON__000134|;CON__ab|CON__000135|	2		+
972	4	TNAENEFVTIKK	12	1392.72	7.8027e-11	257.13	CON__mq|CON__P04264;CON__ab|CON__000132|;CON__ab|CON__000134|;CON__ab|CON__000135|	4		+
973	357	TNSYLALYR	9	1099.57	1.6702e-17	275	Unigene92763_JingChaoZuZhi2_ESTscan_0	4
974	440	TPIVLGSSGDVQEVIDLYK	19	2032.07	3.3971e-19	281.09	Unigene95350_JingChaoZuZhi2_blast_0	2
975	440	TPIVLGSSGDVQEVIDLYKK	20	2160.17	5.2679e-14	252.82	Unigene95350_JingChaoZuZhi2_blast_0	1
976	397	TPPMGWLAWQR	11	1341.67	2.6474e-05	205.18	Unigene94286_JingChaoZuZhi2_6;Unigene94286_JingChaoZuZhi2_blast_0	5
977	405	TQDTASEFVPPLVVAYFNVDYVK	23	2601.3	3.6279e-06	157.57	Unigene94512_JingChaoZuZhi2_blast_0	1
978	158	TQEFDLVPGDLHLEPDDLVEPLEEPPVGTR	30	3355.65	4.2816e-08	145.81	Unigene22819_JingChaoZuZhi2_blast_0	2
979	13	TSIEEMPMNVADLI	14	1561.74	0.00025907	151.26	gi|110339425|gb|ABG67961.1|;Unigene95302_JingChaoZuZhi2_blast_0;gi|262401079|gb|ACY66442.1|	1
980	312	TSNMAYVSGHLAVLSEFDNILR	22	2436.21	4.9022e-11	234.04	Unigene88740_JingChaoZuZhi2_1;Unigene88740_JingChaoZuZhi2_blast_0	34
981	9	TSQNSELNNMQDLVEDYKK	19	2255.04	0.0014551	176.29	CON__mq|CON__P35908	3		+
982	315	TSTNPVASIFAWTR	14	1549.79	0.00072306	168.89	Unigene89233_JingChaoZuZhi2_blast_0	1
983	14;25	TTGIVLDSGDGVSHTVPIYEGYALPHAILR	30	3150.64	4.0288e-17	201.32	gi|113204650|gb|ABI34073.1|;gi|295393579|gb|ADG03642.1|;gi|296785432|gb|ADH43622.1|;gi|34576243|emb|CAE46725.1|;gi|207298843|gb|ACI23573.1|;gi|6911251|gb|AAF31450.1|AF221096_1;gi|270066257|gb|ACZ60616.1|;gi|115304528|gb|ABI93818.1|;gi|306417155|emb|CBW54879.1|;gi|300518913|gb|ADK25706.1|;gi|262401463|gb|ACY66632.1|;gi|223868949|gb|ACN22489.1|;gi|224552888|gb|ACN54683.1|;gi|59797475|gb|AAX07168.1|…	14
984	22;23	TTGIVLDTGDGVTHTVPIYEGYCLPHAILR	30	3267.66	3.6174e-05	128.38	gi|15148888|gb|AAK84871.1|AF399872_1;gi|207298827|gb|ACI23565.1|;gi|119351133|gb|ABL63468.1|;Unigene951_JingChaoZuZhi2_blast_0;gi|17467077|gb|AAL40077.1|L76943_1;gi|123316130|gb|ABM74401.1|	5
985	95	TTILPQPEMLK	11	1269.7	0.14778	105.98	Unigene12380_JingChaoZuZhi2_1;Unigene12380_JingChaoZuZhi2_blast_0	1
986	454	TTLMEVLTSMR	11	1280.65	2.4877e-08	232.84	Unigene95612_JingChaoZuZhi2_3;Unigene95612_JingChaoZuZhi2_blast_0	5
987	21	TTPSYVAFTDTER	13	1486.69	0.029531	111.52	gi|148594078|emb|CAL68989.1|;gi|158147453|emb|CAL68991.1|;gi|74274970|gb|ABA02165.1|;gi|219644789|gb|ACL30943.1|;gi|307634444|gb|ADN78256.1|;gi|268321240|gb|ACZ02405.1|;gi|107123899|gb|ABF83606.1|;gi|158147457|emb|CAL68993.1|;gi|190589906|gb|ACE79213.1|;gi|195542173|gb|ACF98297.1|;gi|219816404|gb|ACL37319.1|;gi|219938535|emb|CAL68994.1|;gi|74274968|gb|ABA02164.1|;gi|109727161|gb|ABG45886.1|;gi|42…	1
988	258	TTVLLADINDFAK	13	1419.76	1.98e-05	204.49	Unigene77429_JingChaoZuZhi2_2;Unigene77429_JingChaoZuZhi2_blast_0	1
989	452	TTVSFALEEYLVSK	14	1585.82	1.1142e-06	220.66	Unigene95591_JingChaoZuZhi2_10;Unigene95591_JingChaoZuZhi2_blast_0	1
990	376	TTYEVIMAELMTR	13	1556.76	1.7389e-07	234.61	Unigene93499_JingChaoZuZhi2_2;Unigene93499_JingChaoZuZhi2_ESTscan_0	3
991	331	TTYFTYPDEALQQELR	16	1973.94	0.00050569	184.76	Unigene90875_JingChaoZuZhi2_4;Unigene90875_JingChaoZuZhi2_blast_0	1
992	487	TVAFVSTFAAFFTR	14	1563.81	5.1759e-07	232.42	Unigene96197_JingChaoZuZhi2_blast_0	4
993	281	TVCQNAWNTVVGGGDLDAVTSGGITVGQR	29	2931.41	1.3265e-07	143.25	Unigene83675_JingChaoZuZhi2_ESTscan_0;Unigene83675_JingChaoZuZhi2_5	1
994	407	TVESEAASFFDQISR	15	1685.79	8.3817e-11	254.89	Unigene94524_JingChaoZuZhi2_1;Unigene94524_JingChaoZuZhi2_blast_0	2
995	236	TVFIDLEPSVIDEVR	15	1730.91	0.0002318	203.82	Unigene71118_JingChaoZuZhi2_2;Unigene71118_JingChaoZuZhi2_blast_0	1
996	428	TVFVDLEPSVVDEVR	15	1702.88	0.0006571	186.16	Unigene94980_JingChaoZuZhi2_6;Unigene94980_JingChaoZuZhi2_blast_0	4
997	38	TVLDVGCGTGILSMFAAK	18	1838.93	1.6572e-27	313.31	gi|262301069|gb|ACY43127.1|;Unigene90787_JingChaoZuZhi2_4;Unigene90787_JingChaoZuZhi2_blast_0	1
998	0	TVMENFVAFVDK	12	1398.69	0.0023593	145.09	CON__mq|CON__P02769;CON__ab|CON__000017|;CON__ab|CON__000035|;CON__ab|CON__000097|	1		+
999	282	TVTAMDVVYALK	12	1309.7	1.1997e-07	229.16	Unigene83808_JingChaoZuZhi2_blast_0;Unigene83808_JingChaoZuZhi2_3	1
1000	282	TVTAMDVVYALKR	13	1465.8	0.00010528	196.24	Unigene83808_JingChaoZuZhi2_blast_0;Unigene83808_JingChaoZuZhi2_3	1
1001	433	TVTHAVVTVPAYFNDAQR	18	1988.01	0.010537	133.48	Unigene95185_JingChaoZuZhi2_blast_0;gi|189170089|gb|ACD80083.1|	1
1002	66	TWLPAGDTLFHMITIHLPSPVTAQK	25	2773.46	6.3702e-11	194.27	gi|37703953|gb|AAR01298.1|;gi|291479921|gb|ADE06083.1|;gi|199582030|gb|ACH89686.1|;gi|199582042|gb|ACH89692.1|;gi|199582060|gb|ACH89701.1|;gi|199582078|gb|ACH89710.1|;gi|199582104|gb|ACH89723.1|;gi|199582116|gb|ACH89729.1|;gi|199582126|gb|ACH89734.1|;gi|199582130|gb|ACH89736.1|;gi|199582140|gb|ACH89741.1|;gi|199582150|gb|ACH89746.1|;gi|199582204|gb|ACH89773.1|;gi|199582214|gb|ACH89778.1|;gi|19958…	4
1003	385	TYLEPIPTTQLVQR	14	1657.9	0.00067825	170.95	Unigene93872_JingChaoZuZhi2_5;Unigene93872_JingChaoZuZhi2_blast_0	1
1004	127	VAADFLHGVLK	11	1168.66	0.026871	116.52	Unigene18788_JingChaoZuZhi2_4;Unigene18788_JingChaoZuZhi2_blast_0	1
1005	14;10;25	VAPEEHPVLLTEAPLNPK	18	1953.06	0.00045824	184.48	CON__mq|CON__P60712;gi|328898894|gb|AEB54624.1|;gi|262401465|gb|ACY66633.1|;gi|113204650|gb|ABI34073.1|;gi|295393579|gb|ADG03642.1|;gi|296785432|gb|ADH43622.1|;gi|34576243|emb|CAE46725.1|;gi|6911251|gb|AAF31450.1|AF221096_1;gi|306417155|emb|CBW54879.1|;gi|223868949|gb|ACN22489.1|;gi|207298847|gb|ACI23575.1|	4		+
1006	23	VAPEESPVLLTEAPLNPK	18	1903.03	2.2143e-14	268.61	gi|17467077|gb|AAL40077.1|L76943_1;gi|123316130|gb|ABM74401.1|;gi|61807521|gb|AAX55907.1|;gi|223951353|gb|ACN29623.1|;Unigene31918_JingChaoZuZhi2_blast_0	3
1007	1	VATVSLPR	8	841.502	0.0016299	172.15	CON__mq|CON__P00761;CON__ab|CON__000141|;CON__ab|CON__000023|;CON__ab|CON__000040|;CON__ab|CON__000143|;CON__ab|CON__000032|;CON__ab|CON__000142|;CON__ab|CON__000144|	10		+
1008	172	VAVLDTLALLLAK	13	1338.85	7.3112e-26	164.13	Unigene3318_JingChaoZuZhi2_6;Unigene3318_JingChaoZuZhi2_blast_0	1
1009	457	VAVMGASGGIGQPLSMLLK	19	1828	1.1441e-19	290.27	Unigene95648_JingChaoZuZhi2_3;Unigene95648_JingChaoZuZhi2_blast_0;gi|262401157|gb|ACY66481.1|	1
1010	466	VDATEETELAEEHGVR	16	1783.82	0.0018722	163.99	Unigene95902_JingChaoZuZhi2_8;Unigene95902_JingChaoZuZhi2_blast_0	2
1011	492	VDGSLASLVGAVVK	14	1313.76	0.0001294	203.39	Unigene96264_JingChaoZuZhi2_12;Unigene96264_JingChaoZuZhi2_blast_0	1
1012	161	VDLELNLIK	9	1055.62	0.060573	110.87	Unigene22920_JingChaoZuZhi2_19;Unigene22920_JingChaoZuZhi2_blast_0	1
1013	9	VDLLNQEIEFLK	12	1459.79	8.2285e-24	304.57	CON__mq|CON__P35908	5		+
1014	309	VDLWHYVALK	10	1242.68	6.7993e-05	208.22	Unigene88102_JingChaoZuZhi2_blast_0	3
1015	499	VDMSQFPTISR	11	1279.62	0.0035505	150.46	Unigene9631_JingChaoZuZhi2_2;Unigene9631_JingChaoZuZhi2_blast_0	1
1016	373	VDVYFESLCSDSMR	14	1706.73	1.3157e-06	216.68	Unigene93433_JingChaoZuZhi2_4;Unigene93433_JingChaoZuZhi2_blast_0	1
1017	368	VEAYQAVGDIMNAIADVR	18	1933.96	1.7968e-27	312.66	Unigene93241_JingChaoZuZhi2_2;Unigene93241_JingChaoZuZhi2_blast_0	3
1018	484	VEGSAVVEVFR	11	1190.63	0.0012684	172.27	Unigene96186_JingChaoZuZhi2_6;Unigene96186_JingChaoZuZhi2_blast_0	1
1019	258	VEIEAIAIVGELDQQ	15	1625.85	0.00044394	192.14	Unigene77429_JingChaoZuZhi2_2	1
1020	398	VESVAQAVSNLAIR	14	1455.8	4.6551e-33	338.77	Unigene94375_JingChaoZuZhi2_1;Unigene94375_JingChaoZuZhi2_blast_0	1
1021	29;20	VETGILKPGMVVNFAPTGPTTEVK	24	2484.33	2.5162e-08	180.08	gi|229893636|gb|ACQ90227.1|;gi|13446738|gb|AAK26505.1|AF310837_1;gi|13446740|gb|AAK26506.1|AF310838_1;gi|13446744|gb|AAK26508.1|AF310840_1;gi|13446750|gb|AAK26511.1|AF310843_1;gi|13446742|gb|AAK26507.1|AF310839_1;gi|13446748|gb|AAK26510.1|AF310842_1;gi|284027786|gb|ADB66716.1|;gi|300518911|gb|ADK25705.1|;gi|2196958|gb|AAC03149.1|;gi|158853132|dbj|BAF91418.1|	5
1022	385	VEVVTDHIGMVYSGMGPDYR	20	2224.03	0.20973	72.819	Unigene93872_JingChaoZuZhi2_5;Unigene93872_JingChaoZuZhi2_blast_0	1
1023	433	VFAAEEVSAMVLGK	14	1449.75	5.2796e-24	311.67	Unigene95185_JingChaoZuZhi2_blast_0	1
1024	345	VFELGPHLYIGLPGLATDTQTVFQR	25	2771.46	4.9059e-09	170.06	Unigene91972_JingChaoZuZhi2_blast_0	1
1025	223	VFEVSLADLQNESDAER	17	1920.91	1.9584e-35	341.27	Unigene65293_JingChaoZuZhi2_blast_0	3
1026	187	VFFQETFSDDGWTSR	15	1820.8	1.3724e-16	276.19	Unigene42595_JingChaoZuZhi2_ESTscan_0	2
1027	282	VFLENVIR	8	988.571	3.8539e-07	218.79	Unigene83808_JingChaoZuZhi2_blast_0;Unigene83808_JingChaoZuZhi2_3	1
1028	333	VFLHNELPQFYQG	13	1590.78	5.5708e-05	183.33	Unigene91197_JingChaoZuZhi2_2;Unigene91197_JingChaoZuZhi2_blast_0	1
1029	161	VFLQWR	6	847.47	3.4089e-05	196.07	Unigene22920_JingChaoZuZhi2_19;Unigene22920_JingChaoZuZhi2_blast_0	10
1030	369	VFSQYENLLNSDNYVTR	17	2060.98	4.3497e-25	296.13	Unigene93259_JingChaoZuZhi2_2;Unigene93259_JingChaoZuZhi2_blast_0	1
1031	167	VFYIGPR	7	850.47	0.010951	135.36	Unigene27708_JingChaoZuZhi2_ESTscan_0	2
1032	391	VGEFHTTLEHLPAPAITDNVYIR	23	2592.33	0.0037995	116.6	Unigene94072_JingChaoZuZhi2_4;Unigene94072_JingChaoZuZhi2_blast_0	2
1033	394	VGETDLHEALLLALK	15	1620.91	0.13398	98.337	Unigene94221_JingChaoZuZhi2_6;Unigene94221_JingChaoZuZhi2_blast_0	1
1034	27	VGINYQPPTVVPGGDLAK	18	1823.98	0.0020191	153.22	gi|2098757|gb|AAC47525.1|;Unigene31868_JingChaoZuZhi2_blast_0	1
1035	123	VGTDLAGVQSWVDER	15	1630.8	0.00040481	194.3	Unigene17997_JingChaoZuZhi2_6;Unigene17997_JingChaoZuZhi2_blast_0	1
1036	148	VIANYMLWR	9	1164.61	3.0471e-05	212.58	Unigene21845_JingChaoZuZhi2_6;Unigene21845_JingChaoZuZhi2_blast_0	2
1037	347	VIAPFTLQPR	10	1140.67	0.0028792	176.38	Unigene92030_JingChaoZuZhi2_1;Unigene92030_JingChaoZuZhi2_blast_0	3
1038	50	VIDPFTR	7	846.46	0.23773	67.035	gi|262401377|gb|ACY66591.1|	1
1039	38	VIGIEMSNIVEHAK	14	1538.81	0.13604	97.911	gi|262301069|gb|ACY43127.1|;Unigene90787_JingChaoZuZhi2_4;Unigene90787_JingChaoZuZhi2_blast_0	1
1040	271	VIGTLLGTIGVDK	13	1284.77	2.2746e-05	202.65	Unigene81911_JingChaoZuZhi2_3;Unigene81911_JingChaoZuZhi2_blast_0	2
1041	73	VILQDFTGVPAVVDFAAMR	19	2048.08	2.4804e-05	206.62	gi|4691352|emb|CAB41634.1|;Unigene85584_JingChaoZuZhi2_3;Unigene85584_JingChaoZuZhi2_blast_0	2
1042	309	VIMETHESWQHLVEGK	16	1921.94	8.1639e-05	210.64	Unigene88102_JingChaoZuZhi2_blast_0	1
1043	147	VIPEFMIQGGDFTR	14	1608.8	0.0034781	140.31	Unigene2181_JingChaoZuZhi2_1;Unigene2181_JingChaoZuZhi2_blast_0	4
1044	153	VISLVGLAETLLSSAR	16	1627.95	7.2934e-07	228.38	Unigene22422_JingChaoZuZhi2_14	1
1045	145	VIVFEGLPSIK	11	1200.71	0.0032311	152.97	Unigene21744_JingChaoZuZhi2_3;Unigene21744_JingChaoZuZhi2_blast_0	3
1046	6	VLDELTLAR	9	1028.59	0.00096806	183.65	CON__mq|CON__P02533;CON__mq|CON__Q6IFX2;CON__mq|CON__P08779;CON__mq|CON__A2A4G1;CON__mq|CON__P19012;CON__mq|CON__Q9QWL7;CON__mq|CON__Q04695;CON__mq|CON__P19001;CON__mq|CON__P08727	1		+
1047	3	VLDELTLTK	9	1030.59	0.00016684	194.9	CON__ab|CON__000136|;CON__mq|CON__P13645;CON__ab|CON__000129|;CON__ab|CON__000122|;CON__ab|CON__000133|;CON__ab|CON__000130|;CON__ab|CON__000131|	6		+
1048	253	VLDITDEDLMK	11	1290.64	0.0014251	169.93	Unigene74775_JingChaoZuZhi2_3;Unigene74775_JingChaoZuZhi2_blast_0	1
1049	349	VLDLLK	6	699.453	0.0094082	123.34	Unigene92178_JingChaoZuZhi2_2	1
1050	497	VLDVLVPLMNNPSEFPEVR	19	2167.13	0.00017394	186.43	Unigene96306_JingChaoZuZhi2_21;Unigene96306_JingChaoZuZhi2_blast_0	8
1051	53	VLDWILR	7	913.539	0.019468	121.29	gi|28435510|gb|AAL78163.1|;Unigene91175_JingChaoZuZhi2_5;Unigene91175_JingChaoZuZhi2_blast_0	2
1052	252	VLGSQADPHGK	11	1107.57	0.044537	110.53	Unigene74587_JingChaoZuZhi2_2;Unigene74587_JingChaoZuZhi2_blast_0	2
1053	57	VLHDNFEIVQGLMTTVHAVTATQK	24	2651.37	5.3779e-15	231.93	Unigene95668_JingChaoZuZhi2_1;gi|296785436|gb|ADH43624.1|;gi|217795253|gb|ACK56132.1|;gi|300518909|gb|ADK25704.1|;gi|41394419|gb|AAS02313.1|	2
1054	13	VLITTDLLAR	10	1113.68	0.0094871	142.43	gi|110339425|gb|ABG67961.1|;Unigene95302_JingChaoZuZhi2_blast_0;gi|262401079|gb|ACY66442.1|	3
1055	419	VLMSSTLSPVMQEEVR	16	1804.91	1.0017e-06	223.06	Unigene94843_JingChaoZuZhi2_5;Unigene94843_JingChaoZuZhi2_blast_0	1
1056	229	VLSLEGDITSSFEGLDMK	18	1939.94	9.455e-08	228.19	Unigene66224_JingChaoZuZhi2_ESTscan_0;Unigene66224_JingChaoZuZhi2_2	1
1057	466	VLVASNFDEVAFSK	14	1524.78	4.6921e-07	233.37	Unigene95902_JingChaoZuZhi2_8;Unigene95902_JingChaoZuZhi2_blast_0	2
1058	370	VLVEAVDAELLR	12	1325.76	0.0023116	145.55	Unigene93355_JingChaoZuZhi2_4;Unigene93355_JingChaoZuZhi2_blast_0	4
1059	56	VLVWLVRPDGEVVADAR	17	1893.05	0.0074411	175.66	gi|291059187|gb|ADD71943.1|	3
1060	497	VLVWVGHTVEIR	12	1406.8	1.2176e-126	222.3	Unigene96306_JingChaoZuZhi2_21;Unigene96306_JingChaoZuZhi2_blast_0	9
1061	9	VLYDAEISQIHQSVTDTNVILSMDNSR	27	3047.49	0.00023071	124.66	CON__mq|CON__P35908	1		+
1062	491	VLYPNDNFFEGK	12	1441.69	0.050822	109.24	Unigene96263_JingChaoZuZhi2_17;Unigene96263_JingChaoZuZhi2_blast_0;CON__ab|CON__000139|;CON__ab|CON__000123|;CON__ab|CON__000138|;CON__ab|CON__000140|	2
1063	289	VMVLPINLIFR	11	1313.79	0.001938	163.16	Unigene85992_JingChaoZuZhi2_1;Unigene85992_JingChaoZuZhi2_blast_0	1
1064	81	VNEEEFIYAAYHAVK	15	1781.86	1.643e-16	272.5	gi|81230850|gb|ABB59714.1|	5
1065	221	VNEEEFLYAAYHAIK	15	1795.88	1.4261e-10	245.15	Unigene62412_JingChaoZuZhi2_blast_0	20
1066	34	VNFTVEEIR	9	1105.58	5.3858e-22	172.23	gi|239949527|gb|ACS36538.1|	4
1067	78	VNQAIWLLTTGAR	13	1441.8	2.5562e-16	280.21	gi|59894786|gb|AAX11210.1|	3
1068	39	VPAFLNVTDIAGLVK	15	1555.9	0.0011433	174.95	Unigene22319_JingChaoZuZhi2_7;gi|262304255|gb|ACY44720.1|;Unigene22319_JingChaoZuZhi2_blast_0	1
1069	367	VPEEPLWVTNVR	12	1437.76	0.02973	111.52	Unigene93224_JingChaoZuZhi2_7;Unigene93224_JingChaoZuZhi2_blast_0	1
1070	163	VPELMEMFLPATR	13	1532.77	6.5569e-05	178.1	Unigene23731_JingChaoZuZhi2_blast_0	1
1071	196	VPFVPLR	7	826.507	0.079371	94.669	Unigene4818_JingChaoZuZhi2_1;Unigene4818_JingChaoZuZhi2_blast_0	1
1072	480	VPGAVLQDFIK	11	1185.68	0.027159	116.23	Unigene96158_JingChaoZuZhi2_11;Unigene96158_JingChaoZuZhi2_blast_0	1
1073	440	VPHASGDLTQLLVSIQTAVK	20	2076.16	0.0074224	113.29	Unigene95350_JingChaoZuZhi2_blast_0	1
1074	449	VPLSTQDEMEAAVSAAR	17	1773.86	0.26316	82.651	Unigene95523_JingChaoZuZhi2_5;Unigene95523_JingChaoZuZhi2_blast_0	1
1075	57	VPTPDVSVVDLTVILGK	17	1751.01	5.6705e-12	263.56	Unigene95668_JingChaoZuZhi2_1;gi|296785436|gb|ADH43624.1|	6
1076	8	VQALEEANNDLENKIQDWYDK	21	2534.19	0.010051	131.48	CON__mq|CON__P35527	3		+
1077	8	VQALEEANNDLENKIQDWYDKK	22	2662.29	0.0043965	136.26	CON__mq|CON__P35527	4		+
1078	319	VQPDEIYNLGAQSHVK	16	1796.91	0.0037521	143.97	Unigene89607_JingChaoZuZhi2_blast_0	3
1079	486	VQVNDIQSLLCATLQSVLR	19	2156.16	0.0089794	130.4	Unigene96196_JingChaoZuZhi2_4;Unigene96196_JingChaoZuZhi2_blast_0	1
1080	76;80	VRDMLILESR	10	1230.68	0.020729	167.09	gi|57901147|gb|AAW57893.1|;gi|57901145|gb|AAW57892.1|;gi|56728077|gb|AAA96966.2|;gi|7582388|gb|AAF64305.1|AF249297_1	42
1081	156	VSCGLESAEDLIKDLDQALR	20	2231.11	0.00011114	178.85	Unigene22601_JingChaoZuZhi2_2	3
1082	183	VSDGLASWPR	10	1086.55	1.4921e-07	226.59	Unigene41586_JingChaoZuZhi2_ESTscan_0	5
1083	70;35;226	VSEQFTAMFR	10	1214.58	3.2219e-12	252.82	Unigene65652_JingChaoZuZhi2_blast_0;gi|25247488|gb|AAN72821.1|;gi|3915093|sp|Q94571.1|TBB2_HOMAM	8
1084	319	VSFDLAEYTGNVDAMGTLR	19	2057.97	9.605e-38	330.28	Unigene89607_JingChaoZuZhi2_blast_0	7
1085	231	VSFPMAFIFTTPR	13	1512.78	0.011931	128.08	Unigene68245_JingChaoZuZhi2_2	1
1086	7	VSLAGACGVGGYGSR	15	1409.67	0.0036387	147.73	CON__mq|CON__P13647	1		+
1087	141	VSMFPVGLVTK	11	1176.66	0.0011252	174.41	Unigene20786_JingChaoZuZhi2_blast_0;Unigene20786_JingChaoZuZhi2_1;Unigene80328_JingChaoZuZhi2_blast_0;Unigene80328_JingChaoZuZhi2_2	1
1088	161	VSMTGTAQLDANNSEFNLSFTAPSGR	26	2714.26	0.19354	73.675	Unigene22920_JingChaoZuZhi2_19;Unigene22920_JingChaoZuZhi2_blast_0	1
1089	497	VSQSNNLISIDALLNLK	17	1841.03	8.8367e-18	287.01	Unigene96306_JingChaoZuZhi2_21;Unigene96306_JingChaoZuZhi2_blast_0	1
1090	386	VSSINAISALCEATGADVTQVAAAVGQDSR	30	2960.45	8.6075e-28	264.97	Unigene93877_JingChaoZuZhi2_8;Unigene93877_JingChaoZuZhi2_blast_0	3
1091	445	VSTLHLPAPLTVLPTIACQDAIAIMQR	27	2928.59	9.2826e-08	157.88	Unigene95481_JingChaoZuZhi2_blast_0;Unigene95481_JingChaoZuZhi2_1	1
1092	186	VSVMESGGASQLLGLLQR	18	1843.98	2.2044e-27	310.74	Unigene42588_JingChaoZuZhi2_ESTscan_0	1
1093	227	VTALTPLLSAGWTMVEGR	18	1901.01	8.3338e-08	229.9	Unigene6591_JingChaoZuZhi2_1;Unigene6591_JingChaoZuZhi2_blast_0	2
1094	34;66	VTDGALVVVDCVSGVCVQTETVLR	24	2575.3	0.065337	87.554	gi|239949527|gb|ACS36538.1|;gi|37703953|gb|AAR01298.1|	1
1095	224	VTFYQCDLLDGQTVHK	16	1922.92	0.0040963	140.31	Unigene65555_JingChaoZuZhi2_blast_0	1
1096	468	VTMLYLGLDNIR	12	1406.76	0.004022	136.96	Unigene95937_JingChaoZuZhi2_blast_0	1
1097	357	VTSTEEAFWDFQGFK	15	1790.82	1.8109e-16	270.21	Unigene92763_JingChaoZuZhi2_ESTscan_0	2
1098	265	VTTTSMPLALNDVLPENLDDFFR	23	2607.29	1.1253e-07	185.33	Unigene80275_JingChaoZuZhi2_blast_0	2
1099	173	VTYFLDWIQTHTGVTP	16	1876.94	0.0022019	160.48	Unigene33704_JingChaoZuZhi2_blast_0	1
1100	156	VVDIAAVAAIVK	12	1167.72	1.296e-17	132.32	Unigene22601_JingChaoZuZhi2_2;Unigene22601_JingChaoZuZhi2_blast_0	6
1101	116	VVGSLERIMK	10	1130.65	0.10439	128.36	Unigene16381_JingChaoZuZhi2_1;Unigene16381_JingChaoZuZhi2_blast_0	2
1102	60	VVIAYEPVWAIGTGK	15	1601.88	0.023765	125.61	gi|307564155|gb|ADN52396.1|;Unigene94565_JingChaoZuZhi2_blast_0;gi|238477329|gb|ACR43476.1|;gi|328900101|gb|AEB54655.1|;gi|19848023|emb|CAD29196.1|	1
1103	336	VVIQSLSAGCFATLGYNK	18	1926.99	3.1143e-12	246.03	Unigene91597_JingChaoZuZhi2_4;Unigene91597_JingChaoZuZhi2_blast_0	1
1104	234	VVLFVGAYK	9	994.585	0.0046282	159.04	Unigene70085_JingChaoZuZhi2_blast_0	2
1105	353	VVLPIVSDEK	10	1097.63	0.0084889	147.51	Unigene92378_JingChaoZuZhi2_3;Unigene92378_JingChaoZuZhi2_blast_0	2
1106	275	VVMVTGSTGLVGNAVR	16	1558.85	1.0152e-24	305.51	Unigene82744_JingChaoZuZhi2_3;Unigene82744_JingChaoZuZhi2_blast_0	5
1107	275	VVSCLSTCIFPDK	13	1524.73	0.018509	121.02	Unigene82744_JingChaoZuZhi2_3;Unigene82744_JingChaoZuZhi2_blast_0	1
1108	496	VVVLTDSPLEEQLR	14	1596.87	4.0504e-07	234.63	Unigene96302_JingChaoZuZhi2_4;Unigene96302_JingChaoZuZhi2_blast_0	2
1109	48	VWLDPNEIGEIGQANSR	17	1896.93	1.9322e-07	232.93	gi|262401305|gb|ACY66555.1|	1
1110	356	VYIGSYWNEPLR	12	1495.75	1.4925e-05	199.03	Unigene92756_JingChaoZuZhi2_blast_0	3
1111	247	VYPTYDFACPIVDSVEGVTHALR	23	2608.26	0.02418	104.88	Unigene73857_JingChaoZuZhi2_blast_0	4
1112	343	WIVNLIR	7	912.555	0.01647	126.24	Unigene91901_JingChaoZuZhi2_2;Unigene91901_JingChaoZuZhi2_blast_0	1
1113	72;81	WLAIEMDLFVK	11	1363.72	3.0291e-05	199.11	gi|4191390|gb|AAD09762.1|;gi|81230850|gb|ABB59714.1|	7
1114	493	WLAVTQFQPTDAR	13	1531.78	1.3037e-23	307.03	Unigene96284_JingChaoZuZhi2_17;Unigene96284_JingChaoZuZhi2_blast_0	2
1115	491	WLLLCNPTLADAVAEK	16	1812.94	5.6362e-11	253.15	Unigene96263_JingChaoZuZhi2_17;Unigene96263_JingChaoZuZhi2_blast_0	1
1116	225;211	WNIIALR	7	884.523	0.0023038	164.89	Unigene65632_JingChaoZuZhi2_blast_0;Unigene55751_JingChaoZuZhi2_blast_0	3
1117	467	WPFWLSPR	8	1087.56	0.11654	102.71	Unigene95936_JingChaoZuZhi2_blast_0	1
1118	292	WPNGEVPYEIGDGFSEYEMEELYR	24	2908.25	6.2019e-15	230.29	Unigene86603_JingChaoZuZhi2_1;Unigene86603_JingChaoZuZhi2_blast_0	9
1119	491	WPTSMLEHILPR	12	1478.77	0.016239	123.51	Unigene96263_JingChaoZuZhi2_17;Unigene96263_JingChaoZuZhi2_blast_0	4
1120	7	WTLLQEQGTK	10	1202.63	0.0085496	147.2	CON__mq|CON__P13647;CON__mq|CON__P02538;CON__mq|CON__P04259;CON__mq|CON__P48668;CON__ab|CON__000125|;CON__ab|CON__000126|;CON__ab|CON__000127|	1		+
1121	94	WVEGLPTLYVVTPTYPR	17	1990.06	0.00015839	198.16	Unigene12356_JingChaoZuZhi2_2	2
1122	137	WVSFLTR	7	907.492	0.26785	62.714	Unigene20393_JingChaoZuZhi2_3;Unigene20393_JingChaoZuZhi2_blast_0	1
1123	483	WYQAAAFQPFMR	12	1514.71	1.195e-05	202.56	Unigene96178_JingChaoZuZhi2_blast_0	1
1124	243	YAGMDALCFTLGR	13	1473.67	3.8649e-07	224.82	Unigene73251_JingChaoZuZhi2_ESTscan_0;Unigene73251_JingChaoZuZhi2_1	1
1125	400	YASSVLELPK	10	1105.6	0.003257	174.41	Unigene94393_JingChaoZuZhi2_blast_0	1
1126	3	YCVQLSQIQAQISALEEQLQQIR	23	2745.41	0.0081084	110.6	CON__ab|CON__000136|;CON__mq|CON__P13645;CON__ab|CON__000129|;CON__ab|CON__000122|;CON__ab|CON__000130|;CON__ab|CON__000131|	1		+
1127	336	YDRDEYLVVHYDK	13	1713.8	0.092859	124.21	Unigene91597_JingChaoZuZhi2_4;Unigene91597_JingChaoZuZhi2_blast_0	1
1128	4	YEELQITAGR	10	1178.59	1.174e-05	215.06	CON__mq|CON__P04264;CON__ab|CON__000132|;CON__ab|CON__000134|;CON__ab|CON__000135|	1		+
1129	9	YEELQVTVGR	10	1192.61	0.007593	152.07	CON__mq|CON__P35908	1		+
1130	452	YEGRPVAILR	10	1172.67	0.26728	112.71	Unigene95591_JingChaoZuZhi2_10;Unigene95591_JingChaoZuZhi2_blast_0	2
1131	265	YEGSLTTPGCNEVVVWTVFR	20	2313.11	1.165e-07	214.82	Unigene80275_JingChaoZuZhi2_blast_0	3
1132	268	YFLLPSGHLK	10	1173.65	0.024536	127.56	Unigene81126_JingChaoZuZhi2_ESTscan_0;Unigene81126_JingChaoZuZhi2_2	4
1133	211	YFNPVGAHPSGR	12	1300.63	0.049137	109.42	Unigene55751_JingChaoZuZhi2_blast_0	4
1134	76	YGGYFPSRPDNVHFEDVDGVAR	22	2496.15	4.4208e-05	170.89	gi|57901147|gb|AAW57893.1|;gi|57901145|gb|AAW57892.1|;gi|56728077|gb|AAA96966.2|	21
1135	419	YGLQDASYFAVAVVR	15	1657.85	1.6166e-34	344.54	Unigene94843_JingChaoZuZhi2_5;Unigene94843_JingChaoZuZhi2_blast_0	2
1136	423	YGLYDFEYER	10	1353.59	0.0042749	169.09	Unigene94922_JingChaoZuZhi2_3;Unigene94922_JingChaoZuZhi2_blast_0	1
1137	283	YGVDNGIPPLAVSTGGELNTVQR	23	2356.2	2.2679e-07	179.41	Unigene84286_JingChaoZuZhi2_ESTscan_0;Unigene84286_JingChaoZuZhi2_2	3
1138	200	YHHYGVHGVQPDK	13	1535.73	0.0084482	131.82	Unigene50248_JingChaoZuZhi2_blast_0	10
1139	497	YIDDQWEVR	9	1222.56	0.008321	145.72	Unigene96306_JingChaoZuZhi2_21;Unigene96306_JingChaoZuZhi2_blast_0	1
1140	107	YIGNLAVVVHQGTDDLGR	18	1926	0.19662	94.717	Unigene15681_JingChaoZuZhi2_2;Unigene15681_JingChaoZuZhi2_blast_0	1
1141	440	YIGSMVADVHR	11	1246.61	4.1592e-05	198.72	Unigene95350_JingChaoZuZhi2_blast_0	2
1142	192	YILNPPQFALPSLER	15	1756.95	0.00023394	203.7	Unigene45556_JingChaoZuZhi2_blast_0	1
1143	466	YKPDTYDLSESGLTTFVQK	19	2191.07	0.02637	134.93	Unigene95902_JingChaoZuZhi2_8;Unigene95902_JingChaoZuZhi2_blast_0	1
1144	126	YLADLWLDQDTFTPANR	17	2037.98	0.0021913	161.82	Unigene18713_JingChaoZuZhi2_9;Unigene18713_JingChaoZuZhi2_blast_0	1
1145	238	YLAEVATGDVR	11	1192.61	1.1023e-05	211.78	Unigene72632_JingChaoZuZhi2_blast_0	2
1146	9	YLDGLTAER	9	1036.52	0.0088374	143.86	CON__mq|CON__P35908	2		+
1147	493	YLEMAFTSDSGIR	13	1488.69	3.1708e-05	197.07	Unigene96284_JingChaoZuZhi2_17;Unigene96284_JingChaoZuZhi2_blast_0	1
1148	138	YLGQLIPNISR	11	1272.72	0.010313	132.88	Unigene20429_JingChaoZuZhi2_4;Unigene20429_JingChaoZuZhi2_blast_0	1
1149	225	YLIEEMLK	8	1037.55	0.028605	125.25	Unigene65632_JingChaoZuZhi2_blast_0	3
1150	68;70;35;166	YLTVAAIFR	9	1052.6	0.00017829	193.41	gi|25247488|gb|AAN72821.1|;Unigene49056_JingChaoZuZhi2_blast_0;gi|3915093|sp|Q94571.1|TBB2_HOMAM;gi|3915087|sp|Q25009.1|TBB1_HOMAM;Unigene2656_JingChaoZuZhi2_10;Unigene2656_JingChaoZuZhi2_blast_0	9
1151	74;252;17;18	YMDNIFK	7	929.432	0.02197	117.16	Unigene74587_JingChaoZuZhi2_2;Unigene74587_JingChaoZuZhi2_blast_0;gi|7105883|emb|CAB75960.1|;gi|32363480|sp|P80888.2|HCY_PALVU;gi|122793|sp|P04254.2|HCYA_PANIN;gi|157831281|pdb|1HC1|A;gi|122796|sp|P10787.1|HCYB_PANIN;gi|57901139|gb|AAW57889.1|;gi|57901141|gb|AAW57890.1|	2
1152	76;75;80	YMDNIFR	7	957.438	0.0090029	139.31	gi|57901147|gb|AAW57893.1|;gi|57901145|gb|AAW57892.1|;gi|56728077|gb|AAA96966.2|;gi|7582388|gb|AAF64305.1|AF249297_1;gi|57901143|gb|AAW57891.1|	14
1153	423	YMIFYIK	7	976.509	0.09013	91.26	Unigene94922_JingChaoZuZhi2_3;Unigene94922_JingChaoZuZhi2_blast_0	1
1154	317	YMRWMR	6	941.436	0.010236	107.73	Unigene89259_JingChaoZuZhi2_1	4
1155	464	YMSSLTLPVK	10	1137.61	0.019268	131.44	Unigene95868_JingChaoZuZhi2_2;Unigene95868_JingChaoZuZhi2_blast_0	1
1156	56	YNDHEPEASDTFTLSIR	17	1993.9	3.902e-07	223.06	gi|291059187|gb|ADD71943.1|;Unigene19748_JingChaoZuZhi2_22	1
1157	385	YNEDLELDDAVHTAILTLK	19	2172.09	5.4581e-05	194.77	Unigene93872_JingChaoZuZhi2_5;Unigene93872_JingChaoZuZhi2_blast_0	1
1158	261	YPDNRPHGYPLDR	13	1598.76	0.00054315	164.65	Unigene7881_JingChaoZuZhi2_1;Unigene7881_JingChaoZuZhi2_blast_0;Unigene91458_JingChaoZuZhi2_2;Unigene91458_JingChaoZuZhi2_blast_0	22
1159	357	YPFLDAVLDR	10	1207.62	0.0054696	162.88	Unigene92763_JingChaoZuZhi2_ESTscan_0	6
1160	123	YPGTTFMDHLLR	12	1449.71	0.024951	113.93	Unigene17997_JingChaoZuZhi2_6;Unigene17997_JingChaoZuZhi2_blast_0	1
1161	22;23	YPIEHGIITNWDDMEK	16	1959.9	2.6568e-11	261.41	gi|15148888|gb|AAK84871.1|AF399872_1;gi|207298827|gb|ACI23565.1|;gi|207298829|gb|ACI23566.1|;gi|207298831|gb|ACI23567.1|;gi|207298833|gb|ACI23568.1|;gi|207298837|gb|ACI23570.1|;gi|207298839|gb|ACI23571.1|;gi|207298835|gb|ACI23569.1|;gi|434785|dbj|BAA03463.1|;gi|1168338|sp|P45521.1|ACT_PROCL;Unigene852_JingChaoZuZhi2_blast_0;Unigene35016_JingChaoZuZhi2_blast_0;gi|17467077|gb|AAL40077.1|L76943_1;gi…	3
1162	398	YPQVQVEAIISDL	13	1473.77	0.040953	110.08	Unigene94375_JingChaoZuZhi2_1;Unigene94375_JingChaoZuZhi2_blast_0	1
1163	292	YRWPNGEVPYEIGDGFSEYEMEELYR	26	3227.42	5.3099e-20	248.46	Unigene86603_JingChaoZuZhi2_1;Unigene86603_JingChaoZuZhi2_blast_0	3
1164	214	YSLENMCEDFWR	12	1648.66	3.1589e-11	253.76	Unigene59180_JingChaoZuZhi2_1;Unigene59180_JingChaoZuZhi2_blast_0	2
1165	300	YSSAMVGPFGVGYDYGSVMHYSSFAFSSNDLK	32	3469.53	3.8571e-07	133.76	Unigene87224_JingChaoZuZhi2_1;Unigene87224_JingChaoZuZhi2_blast_0	1
1166	376	YTFADQWNYDAVEVR	15	1875.84	2.267e-44	348	Unigene93499_JingChaoZuZhi2_2;Unigene93499_JingChaoZuZhi2_ESTscan_0	4
1167	367	YTGTVATWVSEDPTQFSGSALR	22	2372.13	3.7967e-22	201.18	Unigene93224_JingChaoZuZhi2_7;Unigene93224_JingChaoZuZhi2_blast_0	2
1168	350	YVFVVYK	7	916.506	0.23802	66.994	Unigene92212_JingChaoZuZhi2_3;Unigene92212_JingChaoZuZhi2_blast_0	1
1169	132	YVGPTDYLSIMALR	14	1597.82	0.0012292	160.52	Unigene19717_JingChaoZuZhi2_4	1
1170	283	YVLEEPPGTPCGDLK	15	1673.8	1.8968e-05	215.53	Unigene84286_JingChaoZuZhi2_ESTscan_0;Unigene84286_JingChaoZuZhi2_2	1
1171	330	YYGGESASITPLEDLFTK	18	1989.96	0.00051773	183.41	Unigene90841_JingChaoZuZhi2_2;Unigene90841_JingChaoZuZhi2_blast_0	1
1172	456	YYSPSGSGLVIQAPEVQLR	19	2063.07	6.3222e-30	321.02	Unigene95626_JingChaoZuZhi2_3;Unigene95626_JingChaoZuZhi2_blast_0	3
