# Supplementary material for: A Catalog of Proteins Expressed in the AG Secreted Fluid during the Mature Phase of the Chinese Mitten Crabs (Eriocheir sinensis)
Source: PLoS One. 2015 Aug 25;10(8):e0136266. doi: 10.1371/journal.pone.0136266 (PMC4549300; doi:10.1371/journal.pone.0136266)
Supplement: S3 Table — (XLS) [file pone.0136266.s003.xls]

## Sheet: proteinGroups.txt.concise
id	Protein ID	Protein Description	PEP	Sequence Length	Mol. Weight [kDa]	Peptides	Unique Peptides	Sequence Coverage [%]	Peptide IDs	Peptides RMX2	Unique Peptides RMX2	Proteins	Protein IDs	Reverse	Contaminant
0	CON__mq|CON__P02769	>mq|CON__P02769 SWISS-PROT:P02769 (Bos taurus) Bovine serum albumin precursor	1.0988e-05	607	69.293	2	2	3.6	678;998	2	2	4	CON__mq|CON__P02769;CON__ab|CON__000017|;CON__ab|CON__000035|;CON__ab|CON__000097|		+
1	CON__mq|CON__P00761	>mq|CON__P00761 SWISS-PROT:P00761|TRYP_PIG Trypsin - Sus scrofa (Pig).	4.1113e-66	231	24.409	5	5	25.1	466;467;565;659;1007	5	5	8	CON__mq|CON__P00761;CON__ab|CON__000141|;CON__ab|CON__000023|;CON__ab|CON__000040|;CON__ab|CON__000143|;CON__ab|CON__000032|;CON__ab|CON__000142|;CON__ab|CON__000144|		+
2	CON__ab|CON__000124|		0.017607	110	11.284	1	1	12.7	315	1	1	1	CON__ab|CON__000124|		+
3	CON__ab|CON__000136|	>ab|CON__000136| cra|hCP1812051| keratin 10 (epidermolytic hyperkeratosis	0	624	63.345	22	22	46	8;9;18;49;109;224;382;384;469;499;554;590;756;765;766;816;817;879;907;950;1047;1126	22	22	16	CON__ab|CON__000136|;CON__mq|CON__P13645;CON__ab|CON__000129|;CON__ab|CON__000122|;CON__ab|CON__000133|;CON__ab|CON__000130|;CON__ab|CON__000131|;CON__mq|CON__P02535-1;CON__mq|CON__Q7Z3Y8;CON__mq|CON__Q2M2I5;CON__mq|CON__Q7Z3Y7;CON__mq|CON__Q148H6;CON__mq|CON__P13646-1;CON__mq|CON__Q7Z3Z0;CON__mq|CON__P08730-1;CON__mq|CON__ENSEMBL:ENSP00000377550		+
4	CON__mq|CON__P04264	>mq|CON__P04264 SWISS-PROT:P04264 Tax_Id=9606 Gene_Symbol=KRT1 Keratin, type II cytoskeletal 1	0	644	66.017	25	18	47.8	172;276;292;342;387;437;438;532;621;622;715;742;743;751;796;797;865;881;890;891;892;946;971;972;1128	25	18	4	CON__mq|CON__P04264;CON__ab|CON__000132|;CON__ab|CON__000134|;CON__ab|CON__000135|		+
5	CON__ab|CON__000154|	>ab|CON__000154| gi|67462334|sp|P0A6Y8|DNAK_ECOLI Chaperone protein dnaK (Heat shock protein 70) (Heat shock 70 kDa protein) (HSP70) [Escherichia coli (contaminant)]	2.2928e-11	638	69.114	1	1	2.5	462	1	1	1	CON__ab|CON__000154|		+
6	CON__mq|CON__P02533	>mq|CON__P02533 SWISS-PROT:P02533 Tax_Id=9606 Gene_Symbol=KRT14 Keratin, type I cytoskeletal 14	1.1525e-08	472	51.621	3	3	7.6	7;110;1046	3	3	9	CON__mq|CON__P02533;CON__mq|CON__Q6IFX2;CON__mq|CON__P08779;CON__mq|CON__A2A4G1;CON__mq|CON__P19012;CON__mq|CON__Q9QWL7;CON__mq|CON__Q04695;CON__mq|CON__P19001;CON__mq|CON__P08727		+
7	CON__mq|CON__P13647	>mq|CON__P13647 SWISS-PROT:P13647 Tax_Id=9606 Gene_Symbol=KRT5 Keratin, type II cytoskeletal 5	2.5154e-46	590	62.378	8	4	15.3	244;530;533;746;750;808;1086;1120	8	4	7	CON__mq|CON__P13647;CON__mq|CON__P02538;CON__mq|CON__P04259;CON__mq|CON__P48668;CON__ab|CON__000125|;CON__ab|CON__000126|;CON__ab|CON__000127|		+
8	CON__mq|CON__P35527	>mq|CON__P35527 SWISS-PROT:P35527 Tax_Id=9606 Gene_Symbol=KRT9 Keratin, type I cytoskeletal 9	1.2456e-211	623	62.129	17	17	43.2	130;204;343;347;404;405;470;537;767;795;822;853;854;961;962;1076;1077	17	17	1	CON__mq|CON__P35527		+
9	CON__mq|CON__P35908	>mq|CON__P35908 SWISS-PROT:P35908 Tax_Id=9606 Gene_Symbol=KRT2 Keratin, type II cytoskeletal 2 epidermal	1.0991e-129	645	65.865	15	9	27.4	244;276;437;438;533;623;744;746;773;930;981;1013;1061;1129;1146	15	9	24	CON__mq|CON__P35908;CON__mq|CON__O95678;CON__mq|CON__Q5XKE5;CON__mq|CON__Q01546;CON__mq|CON__P12035;CON__mq|CON__Q7Z794;CON__mq|CON__Q6IFZ6;CON__mq|CON__Q6NXH9;CON__mq|CON__Q8VED5;CON__mq|CON__P07744;CON__mq|CON__Q9R0H5;CON__mq|CON__Q6ISB0;CON__mq|CON__Q9NSB2;CON__mq|CON__P19013;CON__mq|CON__Q32MB2;CON__mq|CON__Q7RTS7;CON__mq|CON__Q3SY84;CON__mq|CON__Q6IME9;CON__mq|CON__Q14CN4-1;CON__mq|CON__Q9H5…		+
10	CON__mq|CON__P60712	>mq|CON__P60712 SWISS-PROT:P60712 (Bos taurus) Actin, cytoplasmic 1	1.6332e-78	375	41.736	7	1	26.7	89;120;148;151;514;928;1005	7	1	13	CON__mq|CON__P60712;gi|328898894|gb|AEB54624.1|;Unigene10_JingChaoZuZhi2_4;Unigene10_JingChaoZuZhi2_blast_0;gi|262401465|gb|ACY66633.1|;gi|40887063|gb|AAR96459.1|;Unigene89060_JingChaoZuZhi2_blast_0;gi|238683679|gb|ACR54118.1|;Unigene83872_JingChaoZuZhi2_blast_0;gi|257359513|gb|ACV53156.1|;gi|328898859|gb|AEB54623.1|;Unigene40919_JingChaoZuZhi2_blast_0;Unigene39102_JingChaoZuZhi2_blast_0		+
11	CON__mq|CON__Q5D862	>mq|CON__Q5D862 SWISS-PROT:Q5D862 Tax_Id=9606 Gene_Symbol=FLG2 Filaggrin-2	4.3267e-09	2391	248.07	2	2	1.5	870;925	2	2	1	CON__mq|CON__Q5D862		+
12	gi|1091248|prf||2020435A	>gi|1091248|prf||2020435A Arg kinase	2.6058e-28	357	40.119	6	0	20.2	463;569;582;704;845;942	6	0	3	gi|1091248|prf||2020435A;gi|171473157|gb|ACB46934.1|;gi|167374411|gb|ABZ79135.1|
13	gi|110339425|gb|ABG67961.1|	>gi|110339425|gb|ABG67961.1| eukaryotic initiation factor 4A [Callinectes sapidus] >tr|Q0PZI5|Q0PZI5_CALSI DE=SubName: Full=Eukaryotic initiation factor 4A OS=Callinectes sapidus (Blue crab) OX=6763 PE=2:Evidenceattranscriptlevel	7.2429e-43	432	48.725	8	8	26.2	158;281;333;353;701;895;979;1054	8	8	4	gi|110339425|gb|ABG67961.1|;Unigene95302_JingChaoZuZhi2_blast_0;gi|262401079|gb|ACY66442.1|;Unigene77320_JingChaoZuZhi2_blast_0
14	gi|113204650|gb|ABI34073.1|	>gi|113204650|gb|ABI34073.1| beta actin [Pacifastacus leniusculus] >tr|Q0GBZ1|Q0GBZ1_PACLE DE=SubName: Full=Beta actin OS=Pacifastacus leniusculus (Signal crayfish) OX=6720 PE=2:Evidenceattranscriptlevel	6.3536e-123	376	41.866	10	2	46.3	89;107;148;151;395;514;542;928;983;1005	10	2	19	gi|113204650|gb|ABI34073.1|;gi|295393579|gb|ADG03642.1|;gi|296785432|gb|ADH43622.1|;gi|34576243|emb|CAE46725.1|;gi|207298843|gb|ACI23573.1|;gi|6911251|gb|AAF31450.1|AF221096_1;gi|270066257|gb|ACZ60616.1|;gi|115304528|gb|ABI93818.1|;gi|306417155|emb|CBW54879.1|;gi|300518913|gb|ADK25706.1|;gi|300247703|gb|ADJ94952.1|;gi|262401463|gb|ACY66632.1|;gi|223868949|gb|ACN22489.1|;gi|61105584|gb|AAX38505.1|…
15	gi|119674937|gb|ABL89183.1|	>gi|119674937|gb|ABL89183.1| allergen tropomyosin [Portunus sanguinolentus] >gi|151505279|gb|ABS12233.1| tropomyosin [Scylla serrata] >tr|A1YYV6|A1YYV6_9EUCA DE=SubName: Full=Allergen tropomyosin OS=Portunus sanguinolentus OX=411673 PE=2:Evidenceattranscri	0.00030412	284	32.787	2	2	6.7	496;509	2	2	20	gi|119674937|gb|ABL89183.1|;gi|125995161|dbj|BAF47264.1|;gi|125995163|dbj|BAF47265.1|;gi|125995165|dbj|BAF47266.1|;gi|125995169|dbj|BAF47268.1|;gi|125995171|dbj|BAF47269.1|;gi|134305330|gb|ABO71783.1|;gi|14285796|sp|O44119.1|TPM_HOMAM;gi|151505281|gb|ABS12234.1|;gi|225348412|gb|ACN87223.1|;gi|238477263|gb|ACR43473.1|;gi|2660868|gb|AAC48288.1|;gi|288819271|gb|ADC55380.1|;gi|308191588|sp|A2V735.1|T…
16	gi|328899750|gb|AEB54647.1|	>gi|328899750|gb|AEB54647.1| ribosomal protein S18 [Procambarus clarkii]	0.035327	152	17.868	1	1	5.3	491	1	1	3	gi|328899750|gb|AEB54647.1|;gi|12232348|gb|AAG47944.1|;Unigene70238_JingChaoZuZhi2_blast_0
17	gi|122793|sp|P04254.2|HCYA_PANIN	>gi|122793|sp|P04254.2|HCYA_PANIN RecName: Full=Hemocyanin A chain >gi|225118|prf||1209209A hemocyanin a >sp|P04254|HCYA_PANIN DE=RecName: Full=Hemocyanin A chain OS=Panulirus interruptus (California spiny lobster) OX=6735 PE=1:Evidenceatproteinlevel	3.7027e-16	657	75.695	5	1	5.8	161;285;286;421;1151	5	1	3	gi|122793|sp|P04254.2|HCYA_PANIN;gi|157831281|pdb|1HC1|A;gi|225847|prf||1401176A
18	gi|122796|sp|P10787.1|HCYB_PANIN	>gi|122796|sp|P10787.1|HCYB_PANIN RecName: Full=Hemocyanin B chain >sp|P10787|HCYB_PANIN DE=RecName: Full=Hemocyanin B chain OS=Panulirus interruptus (California spiny lobster) OX=6735 PE=1:Evidenceatproteinlevel	1.1501e-18	657	75.391	5	0	5.8	161;285;286;420;1151	5	0	2	gi|122796|sp|P10787.1|HCYB_PANIN;tr|Q7M4G8|Q7M4G8_PALVU
19	gi|308512652|gb|ADO32981.1|	>gi|308512652|gb|ADO32981.1| polyubiquitin [Eriocheir sinensis] >tr|E3UKG8|E3UKG8_ERISI DE=SubName: Full=Polyubiquitin OS=Eriocheir sinensis (Chinese mitten crab) OX=95602 PE=2:Evidenceattranscriptlevel	1.1381e-06	305	34.336	1	1	21	955	1	1	11	gi|308512652|gb|ADO32981.1|;gi|164510084|emb|CAJ32646.1|;gi|123316118|gb|ABM74399.1|;gi|260766535|gb|ACX50289.1|;gi|296785438|gb|ADH43625.1|;gi|328899962|gb|AEB54653.1|;gi|308512650|gb|ADO32980.1|;Unigene68474_JingChaoZuZhi2_blast_0;gi|348148|gb|AAB00497.1|;gi|164510086|emb|CAJ32647.1|;gi|164510088|emb|CAJ32648.1|
20	gi|229893636|gb|ACQ90227.1|	>gi|229893636|gb|ACQ90227.1| elongation factor [Portunus trituberculatus] >tr|C5HDF7|C5HDF7_PORTR DE=SubName: Full=Elongation factor	1.5913e-16	190	20.691	4	1	34.7	452;635;922;1021	4	1	26	gi|229893636|gb|ACQ90227.1|;gi|13446738|gb|AAK26505.1|AF310837_1;gi|13446740|gb|AAK26506.1|AF310838_1;gi|13446744|gb|AAK26508.1|AF310840_1;gi|13446750|gb|AAK26511.1|AF310843_1;gi|13446742|gb|AAK26507.1|AF310839_1;gi|13446748|gb|AAK26510.1|AF310842_1;gi|13357186|gb|AAK20034.1|AF310833_1;gi|13357190|gb|AAK20036.1|AF310835_1;gi|13357192|gb|AAK20037.1|AF310836_1;gi|13386618|gb|AAK21609.1|AF310784_1;g…
21	gi|148594078|emb|CAL68989.1|	>gi|148594078|emb|CAL68989.1| heat shock protein 70 kDa [Cyanagraea praedator] >tr|A5PG28|A5PG28_9EUCA DE=SubName: Full=Heat shock protein 70 kDa	0.00027668	635	69.746	2	1	3.8	250;987	2	1	31	gi|148594078|emb|CAL68989.1|;gi|158147453|emb|CAL68991.1|;gi|74274970|gb|ABA02165.1|;gi|219644789|gb|ACL30943.1|;gi|307634444|gb|ADN78256.1|;gi|268321240|gb|ACZ02405.1|;gi|107123899|gb|ABF83606.1|;gi|158147457|emb|CAL68993.1|;gi|190589906|gb|ACE79213.1|;gi|195542173|gb|ACF98297.1|;gi|219816404|gb|ACL37319.1|;gi|219938535|emb|CAL68994.1|;gi|74274968|gb|ABA02164.1|;gi|109727161|gb|ABG45886.1|;gi|42…
22	gi|15148888|gb|AAK84871.1|AF399872_1	>gi|15148888|gb|AAK84871.1|AF399872_1 alpha actin [Homarus americanus] >tr|Q962V5|Q962V5_HOMAM DE=SubName: Full=Alpha actin OS=Homarus americanus (American lobster) OX=6706 PE=2:Evidenceattranscriptlevel	1.0978e-104	377	41.937	7	1	34	89;108;139;147;928;984;1161	7	1	15	gi|15148888|gb|AAK84871.1|AF399872_1;gi|207298827|gb|ACI23565.1|;gi|119351133|gb|ABL63468.1|;gi|207298829|gb|ACI23566.1|;gi|207298831|gb|ACI23567.1|;gi|207298833|gb|ACI23568.1|;gi|207298837|gb|ACI23570.1|;gi|207298839|gb|ACI23571.1|;gi|207298835|gb|ACI23569.1|;gi|434785|dbj|BAA03463.1|;gi|1168338|sp|P45521.1|ACT_PROCL;Unigene69100_JingChaoZuZhi2_blast_0;Unigene852_JingChaoZuZhi2_blast_0;Unigene95…
23	gi|17467077|gb|AAL40077.1|L76943_1	>gi|17467077|gb|AAL40077.1|L76943_1 beta-actin [Gecarcinus lateralis] >tr|Q8WPD5|Q8WPD5_GECLA DE=SubName: Full=Beta-actin GN=Name=act1 OS=Gecarcinus lateralis (Blackback land crab) OX=6769 PE=2:Evidenceattranscriptlevel	4.9871e-54	376	41.983	6	0	29	89;108;147;984;1006;1161	6	0	5	gi|17467077|gb|AAL40077.1|L76943_1;gi|123316130|gb|ABM74401.1|;gi|61807521|gb|AAX55907.1|;gi|223951353|gb|ACN29623.1|;Unigene31918_JingChaoZuZhi2_blast_0
24	gi|194246356|gb|ACF35640.1|	>gi|194246356|gb|ACF35640.1| pacifastin [Eriocheir sinensis] >tr|B7SSU2|B7SSU2_ERISI DE=SubName: Full=Pacifastin OS=Eriocheir sinensis (Chinese mitten crab) OX=95602 PE=2:Evidenceattranscriptlevel	1.4353e-05	276	30.042	1	1	4.7	352	1	1	2	gi|194246356|gb|ACF35640.1|;Unigene15489_JingChaoZuZhi2_blast_0
25	gi|207298847|gb|ACI23575.1|	>gi|207298847|gb|ACI23575.1| cytoplasmic type actin 3 [Homarus americanus] >tr|B6EAV2|B6EAV2_HOMAM DE=SubName: Full=Cytoplasmic type actin 3 OS=Homarus americanus (American lobster) OX=6706 PE=2:Evidenceattranscriptlevel	8.8907e-94	376	41.857	7	0	31.6	149;151;395;514;928;983;1005	7	0	1	gi|207298847|gb|ACI23575.1|
26	Unigene95198_JingChaoZuZhi2_1	>Unigene95198_JingChaoZuZhi2_1 [3 - 722] size 1063 gap 0 0%	0.00069493	240	26.378	1	1	5.8	136	1	1	3	Unigene95198_JingChaoZuZhi2_1;gi|209363473|gb|ACF35639.1|;gi|213556919|gb|ACJ53746.1|
27	gi|2098757|gb|AAC47525.1|	>gi|2098757|gb|AAC47525.1| alpha-4-tubulin [Gecarcinus lateralis] >tr|O01944|O01944_GECLA DE=SubName: Full=Alpha-4-tubulin	1.6609e-52	359	39.873	7	0	32.3	26;247;459;584;745;954;1034	7	0	4	gi|2098757|gb|AAC47525.1|;Unigene18128_JingChaoZuZhi2_4;Unigene18128_JingChaoZuZhi2_blast_0;Unigene31868_JingChaoZuZhi2_blast_0
28	gi|229893632|gb|ACQ90225.1|	>gi|229893632|gb|ACQ90225.1| heat shock protein 90-1 [Portunus trituberculatus] >tr|C5HDF5|C5HDF5_PORTR DE=SubName: Full=Heat shock protein 90-1 GN=Name=hsp90-1 OS=Portunus trituberculatus (Swimming crab) (Neptunus trituberculatus) OX=210409 PE=2:Evidencea	0.00063531	721	83.345	2	2	2.4	56;831	2	2	9	gi|229893632|gb|ACQ90225.1|;gi|209962093|gb|ACJ01642.1|;gi|42556386|gb|AAS19788.1|;gi|262400947|gb|ACY66376.1|;gi|57117799|gb|AAW34065.1|;gi|224552879|gb|ACN54679.1|;gi|301299151|gb|ADK66920.1|;gi|306448570|gb|ADM88040.1|;gi|229893634|gb|ACQ90226.1|
29	gi|300518911|gb|ADK25705.1|	>gi|300518911|gb|ADK25705.1| elongation factor 1-alpha [Cancer borealis] >tr|D9ZNA9|D9ZNA9_CANBE DE=RecName: Full=Elongation factor 1-alpha OS=Cancer borealis (Jonah crab) OX=39395 PE=2:Evidenceattranscriptlevel	2.6547e-21	461	50.737	5	2	19.7	178;308;452;635;1021	5	2	4	gi|300518911|gb|ADK25705.1|;gi|2196958|gb|AAC03149.1|;gi|158853132|dbj|BAF91418.1|;gi|116874256|gb|ABK30809.1|
30	gi|227955307|gb|ACP43443.1|	>gi|227955307|gb|ACP43443.1| arginine kinase [Scylla olivacea] >tr|C3VUU1|C3VUU1_9EUCA DE=SubName: Full=Arginine kinase OS=Scylla olivacea (orange mud crab) OX=85551 PE=2:Evidenceattranscriptlevel	1.4518e-106	357	40.242	7	1	24.9	463;570;582;704;845;894;942	7	1	42	gi|227955307|gb|ACP43443.1|;gi|25453073|sp|Q9NH48.1|KARG_ERISI;gi|25453075|sp|Q9U9J4.1|KARG_CARMA;gi|25453078|sp|Q9GYX1.1|KARG_PACMR;gi|7243761|gb|AAF43438.1|AF233357_1;gi|259157399|gb|ACV96855.1|;gi|585342|sp|P14208.4|KARG_HOMGA;gi|25453074|sp|Q9NH49.1|KARG_CALSI;gi|307715704|gb|ADN88105.1|;gi|171473123|gb|ACB46917.1|;gi|171473129|gb|ACB46920.1|;gi|171473131|gb|ACB46921.1|;gi|171473133|gb|ACB469…
31	gi|229256|prf||671058A	>gi|229256|prf||671058A dehydrogenase,glyceraldehydephosphate	6.9363e-16	333	35.717	3	1	9.9	28;454;662	3	1	1	gi|229256|prf||671058A
32	gi|238683657|gb|ACR54107.1|	>gi|238683657|gb|ACR54107.1| ribosomal protein S10 [Palaemonetes varians] >tr|D7F2K7|D7F2K7_9EUCA DE=SubName: Full=Ribosomal protein S10	0.00062301	74	8.8833	1	1	13.5	396	1	1	1	gi|238683657|gb|ACR54107.1|
33	Unigene84976_JingChaoZuZhi2_blast_0	>Unigene84976_JingChaoZuZhi2_blast_0 2 406 minus strand 40S ribosomal protein s3 [Ictalurus punctatus] >Unigene84976_JingChaoZuZhi2_3 [407 - 3] (REVERSE SENSE) size 408 gap 0 0%	5.9297e-08	135	15.112	2	2	15.6	362;941	2	2	4	Unigene84976_JingChaoZuZhi2_blast_0;gi|239505101|gb|ACR78696.1|;gi|238683661|gb|ACR54109.1|;gi|327243123|gb|AEA41162.1|
34	gi|239949527|gb|ACS36538.1|	>gi|239949527|gb|ACS36538.1| elongation factor 2 [Homarus americanus] >tr|C6GBE8|C6GBE8_HOMAM DE=SubName: Full=Elongation factor 2 OS=Homarus americanus (American lobster) OX=6706 PE=2:Evidenceattranscriptlevel	6.1793e-100	846	94.338	12	3	22.7	23;39;55;300;306;386;510;557;639;874;1066;1094	12	3	11	gi|239949527|gb|ACS36538.1|;gi|48773049|gb|AAT46682.1|;gi|218526764|gb|ACK86581.1|;gi|218526768|gb|ACK86583.1|;gi|218526786|gb|ACK86592.1|;gi|218526792|gb|ACK86595.1|;gi|218526752|gb|ACK86575.1|;gi|218526780|gb|ACK86589.1|;gi|218526808|gb|ACK86603.1|;Unigene77282_JingChaoZuZhi2_1;Unigene77282_JingChaoZuZhi2_blast_0
35	gi|25247488|gb|AAN72821.1|	>gi|25247488|gb|AAN72821.1| beta-I tubulin [Callinectes sapidus] >tr|Q8I6V4|Q8I6V4_CALSI DE=SubName: Full=Beta-I tubulin	2.9763e-74	234	26.979	9	1	53	61;289;539;577;643;694;760;1083;1150	9	1	4	gi|25247488|gb|AAN72821.1|;CON__mq|CON__ENSEMBL:ENSBTAP00000025008;Unigene49056_JingChaoZuZhi2_blast_0;Unigene58988_JingChaoZuZhi2_blast_0
36	gi|254587357|emb|CAX65684.2|	>gi|254587357|emb|CAX65684.2| beta-1,3-glucan-binding protein [Pontastacus leptodactylus] >tr|C1L3G7|C1L3G7_PONLE DE=SubName: Full=Beta-1,3-glucan-binding protein	0.016903	1353	152.79	1	1	0.6	676	1	1	2	gi|254587357|emb|CAX65684.2|;gi|619507|emb|CAA56703.1|
37	Unigene92119_JingChaoZuZhi2_6	>Unigene92119_JingChaoZuZhi2_6 [581 - 3] (REVERSE SENSE) size 637 gap 0 0%	5.798e-08	193	21.842	1	1	6.2	488	1	1	3	Unigene92119_JingChaoZuZhi2_6;gi|260908213|gb|ACX54109.1|;Unigene92119_JingChaoZuZhi2_blast_0
38	gi|262301069|gb|ACY43127.1|	>gi|262301069|gb|ACY43127.1| arg methyltransferase [Libinia emarginata] >tr|D0UK61|D0UK61_LIBEM DE=SubName: Full=Arg methyltransferase	2.3199e-33	244	27.875	4	4	23.8	86;183;997;1039	4	4	4	gi|262301069|gb|ACY43127.1|;Unigene90787_JingChaoZuZhi2_4;Unigene90787_JingChaoZuZhi2_blast_0;Unigene92445_JingChaoZuZhi2_blast_0
39	Unigene22319_JingChaoZuZhi2_7	>Unigene22319_JingChaoZuZhi2_7 [1315 - 272] (REVERSE SENSE) size 1317 gap 0 0%	2.3591e-10	348	38.917	2	2	7.2	138;1068	2	2	34	Unigene22319_JingChaoZuZhi2_7;gi|262304255|gb|ACY44720.1|;Unigene22319_JingChaoZuZhi2_blast_0;gi|199582228|gb|ACH89785.1|;gi|199582244|gb|ACH89793.1|;gi|199582260|gb|ACH89801.1|;gi|199582262|gb|ACH89802.1|;gi|199582284|gb|ACH89813.1|;gi|199582300|gb|ACH89821.1|;gi|199582306|gb|ACH89824.1|;gi|199582310|gb|ACH89826.1|;gi|199582318|gb|ACH89830.1|;gi|199582320|gb|ACH89831.1|;gi|199582322|gb|ACH89832.…
40	Unigene18479_JingChaoZuZhi2_14	>Unigene18479_JingChaoZuZhi2_14 [2031 - 1] (REVERSE SENSE) size 2117 gap 0 0%	4.639e-08	677	75.781	1	1	3.1	536	1	1	3	Unigene18479_JingChaoZuZhi2_14;Unigene18479_JingChaoZuZhi2_blast_0;gi|262400955|gb|ACY66380.1|
41	Unigene95501_JingChaoZuZhi2_5	>Unigene95501_JingChaoZuZhi2_5 [344 - 1069] size 1172 gap 0 0%	0.029122	242	26.288	1	1	3.7	33	1	1	7	Unigene95501_JingChaoZuZhi2_5;gi|262400967|gb|ACY66386.1|;Unigene95501_JingChaoZuZhi2_blast_0;Unigene77864_JingChaoZuZhi2_1;Unigene77864_JingChaoZuZhi2_blast_0;Unigene53402_JingChaoZuZhi2_1;Unigene53402_JingChaoZuZhi2_blast_0
42	gi|262401001|gb|ACY66403.1|	>gi|262401001|gb|ACY66403.1| Ras-related protein Rab-1A [Scylla paramamosain] >tr|D2DSJ2|D2DSJ2_9EUCA DE=SubName: Full=Ras-related protein Rab-1A	1.314e-103	132	14.501	3	1	40.9	240;311;728	3	1	3	gi|262401001|gb|ACY66403.1|;Unigene89419_JingChaoZuZhi2_2;Unigene89419_JingChaoZuZhi2_blast_0
43	gi|262401047|gb|ACY66426.1|	>gi|262401047|gb|ACY66426.1| chloride intracellular channel isoform 1 [Scylla paramamosain] >tr|D2DSL5|D2DSL5_9EUCA DE=SubName: Full=Chloride intracellular channel isoform 1	0.0015326	121	13.438	1	1	21.5	896	1	1	3	gi|262401047|gb|ACY66426.1|;Unigene83945_JingChaoZuZhi2_3;Unigene83945_JingChaoZuZhi2_blast_0
44	gi|262401053|gb|ACY66429.1|	>gi|262401053|gb|ACY66429.1| cyclophilin A [Scylla paramamosain] >tr|D2DSL8|D2DSL8_9EUCA DE=SubName: Full=Cyclophilin A	0.0004638	80	8.4083	1	1	18.8	417	1	1	2	gi|262401053|gb|ACY66429.1|;Unigene37501_JingChaoZuZhi2_blast_0
45	gi|262401097|gb|ACY66451.1|	>gi|262401097|gb|ACY66451.1| alpha-I tubulin [Scylla paramamosain] >tr|D2DSP0|D2DSP0_9EUCA DE=SubName: Full=Alpha-I tubulin	3.2485e-44	281	31.393	5	0	24.6	210;247;584;804;878	5	0	1	gi|262401097|gb|ACY66451.1|
46	Unigene93591_JingChaoZuZhi2_3	>Unigene93591_JingChaoZuZhi2_3 [735 - 196] (REVERSE SENSE) size 751 gap 0 0%	0.00046	180	20.129	2	2	14.4	320;970	2	2	3	Unigene93591_JingChaoZuZhi2_3;gi|302136424|gb|ADK94169.1|;gi|262401099|gb|ACY66452.1|
47	gi|262401167|gb|ACY66486.1|	>gi|262401167|gb|ACY66486.1| 20S proteasome alpha subunit [Scylla paramamosain] >tr|D2DSS6|D2DSS6_9EUCA DE=RecName: Full=Proteasome subunit alpha type	5.805e-09	103	11.366	2	2	24.3	506;559	2	2	2	gi|262401167|gb|ACY66486.1|;Unigene45755_JingChaoZuZhi2_blast_0
48	gi|262401305|gb|ACY66555.1|	>gi|262401305|gb|ACY66555.1| ribosomal protein L19e [Scylla paramamosain] >tr|D2DSZ5|D2DSZ5_9EUCA DE=RecName: Full=Ribosomal protein L19	1.9322e-07	84	9.5672	1	1	20.2	1109	1	1	1	gi|262401305|gb|ACY66555.1|
49	gi|262401341|gb|ACY66573.1|	>gi|262401341|gb|ACY66573.1| ribosomal protein S4 [Scylla paramamosain] >tr|D2DT13|D2DT13_9EUCA DE=SubName: Full=Ribosomal protein S4 OS=Scylla paramamosain (green mud crab) OX=85552 PE=4:Predicted	1.6299e-05	93	10.221	2	2	23.7	252;629	2	2	3	gi|262401341|gb|ACY66573.1|;Unigene38037_JingChaoZuZhi2_blast_0;Unigene50426_JingChaoZuZhi2_blast_0
50	gi|262401377|gb|ACY66591.1|	>gi|262401377|gb|ACY66591.1| S3Ae ribosomal protein-like protein [Scylla paramamosain] >tr|D2DT31|D2DT31_9EUCA DE=SubName: Full=S3Ae ribosomal protein-like protein	0.037918	220	24.972	2	2	8.2	587;1038	2	2	1	gi|262401377|gb|ACY66591.1|
51	gi|262401471|gb|ACY66636.1|	>gi|262401471|gb|ACY66636.1| beta-I tubulin isolate 1 [Scylla paramamosain] >tr|D2DT76|D2DT76_9EUCA DE=SubName: Full=Beta-I tubulin isolate 1	4.8427e-50	118	12.712	3	1	50	35;94;349	3	1	1	gi|262401471|gb|ACY66636.1|
52	gi|283101126|gb|ADB10837.1|	>gi|283101126|gb|ADB10837.1| lectin [Eriocheir sinensis] >tr|D2T086|D2T086_ERISI DE=SubName: Full=Lectin OS=Eriocheir sinensis (Chinese mitten crab) OX=95602 PE=2:Evidenceattranscriptlevel	0.0020063	160	17.834	1	1	7.5	777	1	1	2	gi|283101126|gb|ADB10837.1|;Unigene8986_JingChaoZuZhi2_1
53	gi|28435510|gb|AAL78163.1|	>gi|28435510|gb|AAL78163.1| phosphoenolpyruvate-carboxykinase [Neohelice granulata] >tr|Q86R97|Q86R97_9EUCA DE=SubName: Full=Phosphoenolpyruvate-carboxykinase GN=Name=PEPCK OS=Neohelice granulata OX=53323 PE=2:Evidenceattranscriptlevel	0.019468	646	72.129	1	1	1.1	1051	1	1	3	gi|28435510|gb|AAL78163.1|;Unigene91175_JingChaoZuZhi2_5;Unigene91175_JingChaoZuZhi2_blast_0
54	gi|284520578|gb|ADB92905.1|	>gi|284520578|gb|ADB92905.1| peroxinectin [Eriocheir sinensis] >tr|D3K0Z4|D3K0Z4_ERISI DE=SubName: Full=Peroxinectin	0.00029719	128	14.593	1	1	9.4	263	1	1	3	gi|284520578|gb|ADB92905.1|;Unigene61189_JingChaoZuZhi2_2;Unigene61189_JingChaoZuZhi2_blast_0
55	gi|289719545|gb|ADD17345.1|	>gi|289719545|gb|ADD17345.1| ferritin 3 [Eriocheir sinensis] >tr|D3YHP5|D3YHP5_ERISI DE=SubName: Full=Ferritin 3 OS=Eriocheir sinensis (Chinese mitten crab) OX=95602 PE=2:Evidenceattranscriptlevel	1.9583e-08	170	19.573	3	3	26.5	31;32;511	3	3	1	gi|289719545|gb|ADD17345.1|
56	gi|291059187|gb|ADD71943.1|	>gi|291059187|gb|ADD71943.1| alpha 2-macroglobulin [Eriocheir sinensis] >tr|D7NQT0|D7NQT0_ERISI DE=SubName: Full=Alpha 2-macroglobulin OS=Eriocheir sinensis (Chinese mitten crab) OX=95602 PE=2:Evidenceattranscriptlevel	3.5025e-82	1457	162.1	13	10	12.8	76;97;243;366;479;540;667;806;815;860;914;1059;1156	13	10	7	gi|291059187|gb|ADD71943.1|;Unigene19748_JingChaoZuZhi2_20;Unigene19748_JingChaoZuZhi2_blast_0;Unigene19748_JingChaoZuZhi2_14;gi|118076609|gb|ABK60046.1|;Unigene19748_JingChaoZuZhi2_22;REV__Unigene18061_JingChaoZuZhi2_2
57	Unigene95668_JingChaoZuZhi2_1	>Unigene95668_JingChaoZuZhi2_1 [2 - 1018] size 1259 gap 0 0%	1.5409e-50	339	36.257	6	4	30.1	28;357;428;662;1053;1075	6	4	44	Unigene95668_JingChaoZuZhi2_1;gi|296785436|gb|ADH43624.1|;gi|31338868|dbj|BAC77082.1|;gi|217795253|gb|ACK56132.1|;gi|300518909|gb|ADK25704.1|;gi|22218774|pdb|1IHX|A;gi|4139713|pdb|1DSS|G;gi|6016080|sp|P00357.2|G3P_HOMAM;gi|6016083|sp|P56649.1|G3P_PALVE;gi|41394419|gb|AAS02313.1|;gi|89521254|gb|ABD76519.1|;gi|89521264|gb|ABD76524.1|;gi|89521268|gb|ABD76526.1|;gi|328900170|gb|AEB54657.1|;gi|1828945…
58	gi|300518915|gb|ADK25707.1|	>gi|300518915|gb|ADK25707.1| beta-tubulin [Cancer borealis] >tr|D9ZNB1|D9ZNB1_CANBE DE=SubName: Full=Beta-tubulin	8.0897e-57	196	21.647	6	1	55.1	35;94;101;219;350;481	6	1	3	gi|300518915|gb|ADK25707.1|;Unigene88121_JingChaoZuZhi2_1;Unigene88121_JingChaoZuZhi2_blast_0
59	gi|305690108|gb|ADM64456.1|	>gi|305690108|gb|ADM64456.1| fatty acid binding protein [Eriocheir sinensis] >tr|F1B289|F1B289_ERISI DE=SubName: Full=Fatty acid binding protein GN=Name=FABP OS=Eriocheir sinensis (Chinese mitten crab) OX=95602 PE=2:Evidenceattranscriptlevel	1.3904e-21	136	15.453	3	3	25	51;193;564	3	3	2	gi|305690108|gb|ADM64456.1|;gi|325111402|gb|ADY80038.1|
60	gi|307564155|gb|ADN52396.1|	>gi|307564155|gb|ADN52396.1| triosephosphate isomerase [Eriocheir sinensis] >tr|E2IQA7|E2IQA7_ERISI DE=RecName: Full=Triosephosphate isomerase	3.6439e-07	248	27.04	3	3	15.7	62;764;1102	3	3	6	gi|307564155|gb|ADN52396.1|;Unigene94565_JingChaoZuZhi2_blast_0;gi|238477329|gb|ACR43476.1|;gi|328900101|gb|AEB54655.1|;gi|19848023|emb|CAD29196.1|;gi|262305859|gb|ACY45522.1|
61	gi|309380138|gb|ADO65982.1|	>gi|309380138|gb|ADO65982.1| cathepsin A [Eriocheir sinensis] >tr|E3TGS7|E3TGS7_ERISI DE=SubName: Full=Cathepsin A OS=Eriocheir sinensis (Chinese mitten crab) OX=95602 PE=2:Evidenceattranscriptlevel	3.8731e-05	465	52.531	1	1	2.2	297	1	1	2	gi|309380138|gb|ADO65982.1|;Unigene75580_JingChaoZuZhi2_blast_0
62	gi|328899579|gb|AEB54641.1|	>gi|328899579|gb|AEB54641.1| ribosomal protein L32 [Procambarus clarkii]	0.00019918	134	15.776	1	1	7.5	214	1	1	1	gi|328899579|gb|AEB54641.1|
63	gi|328899820|gb|AEB54650.1|	>gi|328899820|gb|AEB54650.1| ribosomal protein S7 [Procambarus clarkii]	0.017769	194	22.316	1	1	6.2	103	1	1	1	gi|328899820|gb|AEB54650.1|
64	gi|328899855|gb|AEB54651.1|	>gi|328899855|gb|AEB54651.1| ribosomal protein S9 [Procambarus clarkii]	0.020712	198	23.217	2	2	13.1	548;828	2	2	3	gi|328899855|gb|AEB54651.1|;Unigene80445_JingChaoZuZhi2_3;Unigene80445_JingChaoZuZhi2_blast_0
65	gi|34305562|gb|AAQ63611.1|	>gi|34305562|gb|AAQ63611.1| 70kD heat shock-like protein [Procambarus clarkii] >tr|Q6UZ76|Q6UZ76_PROCL DE=SubName: Full=70kD heat shock-like protein	1.858e-34	356	39.794	5	1	18.3	48;203;250;436;733	5	1	5	gi|34305562|gb|AAQ63611.1|;gi|238683639|gb|ACR54098.1|;Unigene94362_JingChaoZuZhi2_blast_0;gi|238683641|gb|ACR54099.1|;Unigene37667_JingChaoZuZhi2_blast_0
66	gi|37703953|gb|AAR01298.1|	>gi|37703953|gb|AAR01298.1| elongation factor-2 [Libinia emarginata] >tr|Q6JUA2|Q6JUA2_LIBEM DE=SubName: Full=Elongation factor-2	1.4187e-84	726	80.999	12	3	27	23;55;190;300;306;386;510;515;557;874;1002;1094	12	3	50	gi|37703953|gb|AAR01298.1|;gi|291479921|gb|ADE06083.1|;gi|199582030|gb|ACH89686.1|;gi|199582042|gb|ACH89692.1|;gi|199582060|gb|ACH89701.1|;gi|199582078|gb|ACH89710.1|;gi|199582104|gb|ACH89723.1|;gi|199582116|gb|ACH89729.1|;gi|199582126|gb|ACH89734.1|;gi|199582130|gb|ACH89736.1|;gi|199582140|gb|ACH89741.1|;gi|199582150|gb|ACH89746.1|;gi|199582204|gb|ACH89773.1|;gi|199582214|gb|ACH89778.1|;gi|19958…
67	gi|3915086|sp|Q25008.1|TBA1_HOMAM	>gi|3915086|sp|Q25008.1|TBA1_HOMAM RecName: Full=Tubulin alpha-1 chain	1.8515e-129	451	50.073	8	0	28.4	26;88;90;247;459;584;804;954	8	0	5	gi|3915086|sp|Q25008.1|TBA1_HOMAM;gi|2098751|gb|AAC47522.1|;gi|239505073|gb|ACR78682.1|;Unigene19304_JingChaoZuZhi2_1;Unigene19304_JingChaoZuZhi2_blast_0
68	gi|3915087|sp|Q25009.1|TBB1_HOMAM	>gi|3915087|sp|Q25009.1|TBB1_HOMAM RecName: Full=Tubulin beta-1 chain	1.1933e-104	451	50.743	12	0	43.5	35;61;94;101;289;350;480;539;577;643;760;1150	12	0	4	gi|3915087|sp|Q25009.1|TBB1_HOMAM;gi|262401473|gb|ACY66637.1|;Unigene90239_JingChaoZuZhi2_2;Unigene90239_JingChaoZuZhi2_blast_0
69	gi|3915092|sp|Q94570.1|TBA2_HOMAM	>gi|3915092|sp|Q94570.1|TBA2_HOMAM RecName: Full=Tubulin alpha-2 chain	6.8531e-92	451	50.25	4	1	13.5	88;584;861;954	4	1	1	gi|3915092|sp|Q94570.1|TBA2_HOMAM
70	gi|3915093|sp|Q94571.1|TBB2_HOMAM	>gi|3915093|sp|Q94571.1|TBB2_HOMAM RecName: Full=Tubulin beta-2 chain	8.9374e-89	452	50.93	11	0	33.8	35;61;94;289;350;481;539;577;760;1083;1150	11	0	2	gi|3915093|sp|Q94571.1|TBB2_HOMAM;gi|119487967|gb|ABL75455.1|
71	gi|3915094|sp|Q94572.1|TBA3_HOMAM	>gi|3915094|sp|Q94572.1|TBA3_HOMAM RecName: Full=Tubulin alpha-3 chain	1.3402e-136	451	50.006	9	1	31.5	26;88;91;247;459;584;745;804;878	9	1	3	gi|3915094|sp|Q94572.1|TBA3_HOMAM;gi|2098755|gb|AAC47524.1|;Unigene71599_JingChaoZuZhi2_blast_0
72	gi|4191390|gb|AAD09762.1|	>gi|4191390|gb|AAD09762.1| cryptocyanin [Metacarcinus magister] >tr|O96992|O96992_CANMG DE=SubName: Full=Cryptocyanin	4.8512e-109	653	75.767	13	4	15.8	125;200;328;406;432;443;524;593;594;771;834;964;1113	13	4	2	gi|4191390|gb|AAD09762.1|;gi|121484232|gb|ABM54471.1|
73	gi|4691352|emb|CAB41634.1|	>gi|4691352|emb|CAB41634.1| iron regulatory protein 1-like protein [Pacifastacus leniusculus] >tr|Q9Y040|Q9Y040_PACLE DE=SubName: Full=Iron regulatory protein 1-like protein GN=Name=irp1 OS=Pacifastacus leniusculus (Signal crayfish) OX=6720 PE=2:Evidenceat	5.9504e-10	895	99.006	2	2	4.1	74;1041	2	2	5	gi|4691352|emb|CAB41634.1|;Unigene10133_JingChaoZuZhi2_5;Unigene10133_JingChaoZuZhi2_blast_0;Unigene85584_JingChaoZuZhi2_3;Unigene85584_JingChaoZuZhi2_blast_0
74	gi|57901139|gb|AAW57889.1|	>gi|57901139|gb|AAW57889.1| hemocyanin subunit 1 [Metacarcinus magister] >tr|Q5G2A8|Q5G2A8_CANMG DE=SubName: Full=Hemocyanin subunit 1 GN=Name=Hc1 OS=Cancer magister (Dungeness crab) (Metacarcinus magister) OX=29965 PE=2:Evidenceattranscriptlevel	2.8141e-29	662	76.277	6	0	5.6	161;325;522;778;839;1151	6	0	2	gi|57901139|gb|AAW57889.1|;gi|57901141|gb|AAW57890.1|
75	gi|57901143|gb|AAW57891.1|	>gi|57901143|gb|AAW57891.1| hemocyanin subunit 3 [Metacarcinus magister] >tr|Q5G2A6|Q5G2A6_CANMG DE=SubName: Full=Hemocyanin subunit 3 GN=Name=Hc3 OS=Cancer magister (Dungeness crab) (Metacarcinus magister) OX=29965 PE=2:Evidenceattranscriptlevel	3.5279e-69	669	77.418	10	3	15.2	155;249;327;415;523;579;597;652;793;1152	10	3	2	gi|57901143|gb|AAW57891.1|;Unigene75919_JingChaoZuZhi2_blast_0
76	gi|57901147|gb|AAW57893.1|	>gi|57901147|gb|AAW57893.1| hemocyanin subunit 5 [Metacarcinus magister] >tr|Q5G2A4|Q5G2A4_CANMG DE=SubName: Full=Hemocyanin subunit 5 GN=Name=Hc5 OS=Cancer magister (Dungeness crab) (Metacarcinus magister) OX=29965 PE=2:Evidenceattranscriptlevel	1.0266e-34	676	77.023	10	1	13.9	152;155;249;465;579;597;793;1080;1134;1152	10	1	4	gi|57901147|gb|AAW57893.1|;gi|57901145|gb|AAW57892.1|;gi|56728077|gb|AAA96966.2|;Unigene38324_JingChaoZuZhi2_blast_0
77	gi|59797477|gb|AAX07169.1|	>gi|59797477|gb|AAX07169.1| vitellogenin [Eriocheir sinensis] >tr|Q5EC70|Q5EC70_ERISI DE=SubName: Full=Vitellogenin	0.0019762	159	18.121	1	1	8.8	887	1	1	1	gi|59797477|gb|AAX07169.1|
78	gi|59894786|gb|AAX11210.1|	>gi|59894786|gb|AAX11210.1| receptor guanylyl cyclase [Callinectes sapidus] >tr|Q24LS5|Q24LS5_CALSI DE=RecName: Full=Guanylate cyclase	1.2877e-22	1268	142.98	2	2	2.2	948;1067	2	2	2	gi|59894786|gb|AAX11210.1|;Unigene43685_JingChaoZuZhi2_blast_0
79	Unigene22914_JingChaoZuZhi2_3	>Unigene22914_JingChaoZuZhi2_3 [89 - 1558] size 2339 gap 0 0%	4.9574e-05	490	54.548	2	2	5.7	336;489	2	2	12	Unigene22914_JingChaoZuZhi2_3;gi|6425061|gb|AAF08281.1|AF189779_1;Unigene22914_JingChaoZuZhi2_blast_0;gi|6425067|gb|AAF08284.1|AF189782_1;gi|6425069|gb|AAF08285.1|AF189783_1;gi|15426030|gb|AAK97657.1|AF409118_1;gi|6425065|gb|AAF08283.1|AF189781_1;gi|6425063|gb|AAF08282.1|AF189780_1;gi|254839847|gb|ACT83504.1|;gi|254839851|gb|ACT83506.1|;gi|254839853|gb|ACT83507.1|;gi|14150831|gb|AAK54645.1|AF3759…
80	gi|7582388|gb|AAF64305.1|AF249297_1	>gi|7582388|gb|AAF64305.1|AF249297_1 hemocyanin subunit [Callinectes sapidus] >tr|Q9NGL5|Q9NGL5_CALSI DE=SubName: Full=Hemocyanin subunit OS=Callinectes sapidus (Blue crab) OX=6763 PE=2:Evidenceattranscriptlevel	8.2228e-30	676	77.102	8	2	10.2	152;155;420;579;598;814;1080;1152	8	2	2	gi|7582388|gb|AAF64305.1|AF249297_1;gi|123316161|gb|ABM74405.1|
81	gi|81230850|gb|ABB59714.1|	>gi|81230850|gb|ABB59714.1| cryptocyanin 2 [Metacarcinus magister] >tr|Q283K8|Q283K8_CANMG DE=SubName: Full=Cryptocyanin 2 GN=Name=Cc2 OS=Cancer magister (Dungeness crab) (Metacarcinus magister) OX=29965 PE=2:Evidenceattranscriptlevel	4.5725e-127	674	78.26	13	3	14.8	200;229;260;328;406;432;443;524;771;834;838;1064;1113	13	3	1	gi|81230850|gb|ABB59714.1|
82	REV__Unigene18426_JingChaoZuZhi2_1	>Unigene18426_JingChaoZuZhi2_1 [57 - 557] size 557 gap 0 0%	0.0074448	167	19.188	1	1	3.6	543	1	1	2	REV__Unigene18426_JingChaoZuZhi2_1;REV__Unigene18426_JingChaoZuZhi2_blast_0	+
83	REV__Unigene20735_JingChaoZuZhi2_8	>Unigene20735_JingChaoZuZhi2_8 [500 - 3] (REVERSE SENSE) size 839 gap 0 0%	0.0017161	166	18.306	1	1	9.6	280	1	1	1	REV__Unigene20735_JingChaoZuZhi2_8	+
84	REV__Unigene20807_JingChaoZuZhi2_3	>Unigene20807_JingChaoZuZhi2_3 [1145 - 885] (REVERSE SENSE) size 1206 gap 29 2.4%	0.020136	87	9.6027	1	1	14.9	612	1	1	1	REV__Unigene20807_JingChaoZuZhi2_3	+
85	REV__Unigene22915_JingChaoZuZhi2_7	>Unigene22915_JingChaoZuZhi2_7 [1901 - 1605] (REVERSE SENSE) size 2731 gap 0 0%	0.037865	99	10.102	1	1	8.1	837	1	1	1	REV__Unigene22915_JingChaoZuZhi2_7	+
86	Unigene10133_JingChaoZuZhi2_6	>Unigene10133_JingChaoZuZhi2_6 [1585 - 2250] size 2260 gap 45 1.99%	0.01573	222	23.006	1	1	3.6	370	1	1	1	Unigene10133_JingChaoZuZhi2_6
87	Unigene10831_JingChaoZuZhi2_3	>Unigene10831_JingChaoZuZhi2_3 [577 - 2] (REVERSE SENSE) size 793 gap 0 0%	0.031466	192	21.877	1	1	7.8	721	1	1	2	Unigene10831_JingChaoZuZhi2_3;Unigene10831_JingChaoZuZhi2_blast_0
88	Unigene10924_JingChaoZuZhi2_blast_0	>Unigene10924_JingChaoZuZhi2_blast_0 3 572 AGAP004071-PA [Anopheles gambiae str. PEST] >gi|157019519|gb|EAA05335.3| AGAP004071-PA [Anopheles gambiae str. PEST] >Unigene10924_JingChaoZuZhi2_1 [3 - 572] size 573 gap 0 0%	0.00073094	190	21.662	2	2	12.1	656;862	2	2	1	Unigene10924_JingChaoZuZhi2_blast_0
89	Unigene1138_JingChaoZuZhi2_ESTscan_0	>Unigene1138_JingChaoZuZhi2_ESTscan_0 1 265 LEN=265 minus strand translated	7.8712e-11	89	9.9563	1	1	18	661	1	1	2	Unigene1138_JingChaoZuZhi2_ESTscan_0;Unigene1138_JingChaoZuZhi2_2
90	Unigene11471_JingChaoZuZhi2_7	>Unigene11471_JingChaoZuZhi2_7 [608 - 348] (REVERSE SENSE) size 963 gap 0 0%	0.0017863	87	9.522	1	1	20.7	43	1	1	1	Unigene11471_JingChaoZuZhi2_7
91	Unigene11560_JingChaoZuZhi2_2	>Unigene11560_JingChaoZuZhi2_2 [2 - 850] size 851 gap 0 0%	5.4484e-34	283	29.934	5	5	36.7	367;453;541;818;919	5	5	1	Unigene11560_JingChaoZuZhi2_2
92	Unigene11681_JingChaoZuZhi2_3	>Unigene11681_JingChaoZuZhi2_3 [420 - 1] (REVERSE SENSE) size 421 gap 0 0%	0.0015223	140	15.455	1	1	7.1	754	1	1	2	Unigene11681_JingChaoZuZhi2_3;Unigene11681_JingChaoZuZhi2_blast_0
93	Unigene12118_JingChaoZuZhi2_3	>Unigene12118_JingChaoZuZhi2_3 [1 - 1221] size 3068 gap 0 0%	0.0033449	407	45.706	1	1	3.7	165	1	1	2	Unigene12118_JingChaoZuZhi2_3;Unigene12118_JingChaoZuZhi2_blast_0
94	Unigene12356_JingChaoZuZhi2_2	>Unigene12356_JingChaoZuZhi2_2 [1 - 399] size 400 gap 0 0%	0.00015839	133	15.034	1	1	12.8	1121	1	1	1	Unigene12356_JingChaoZuZhi2_2
95	Unigene12380_JingChaoZuZhi2_1	>Unigene12380_JingChaoZuZhi2_1 [2 - 979] size 1098 gap 0 0%	3.2559e-08	326	36.327	2	2	8.6	64;985	2	2	2	Unigene12380_JingChaoZuZhi2_1;Unigene12380_JingChaoZuZhi2_blast_0
96	Unigene12414_JingChaoZuZhi2_blast_0	>Unigene12414_JingChaoZuZhi2_blast_0 2 505 minus strand Tubulin alpha-1 chain [Harpegnathos saltator] >Unigene12414_JingChaoZuZhi2_1 [505 - 2] (REVERSE SENSE) size 506 gap 0 0%	4.9464e-30	168	19.023	4	1	38.1	247;459;585;954	4	1	3	Unigene12414_JingChaoZuZhi2_blast_0;gi|22450696|gb|AAL04106.2|AF405439_1;Unigene52758_JingChaoZuZhi2_blast_0
97	Unigene12560_JingChaoZuZhi2_3	>Unigene12560_JingChaoZuZhi2_3 [367 - 2] (REVERSE SENSE) size 369 gap 0 0%	0.00013987	122	13.381	1	1	14.8	340	1	1	2	Unigene12560_JingChaoZuZhi2_3;Unigene12560_JingChaoZuZhi2_blast_0
98	Unigene1321_JingChaoZuZhi2_ESTscan_0	>Unigene1321_JingChaoZuZhi2_ESTscan_0 1 274 LEN=274 translated	1.0693e-15	92	9.72	1	1	23.9	628	1	1	2	Unigene1321_JingChaoZuZhi2_ESTscan_0;Unigene1321_JingChaoZuZhi2_1
99	Unigene13843_JingChaoZuZhi2_blast_0	>Unigene13843_JingChaoZuZhi2_blast_0 2 787 minus strand Basement membrane-specific heparan sulfate proteoglycan core protein [Harpegnathos saltator] >Unigene13843_JingChaoZuZhi2_5 [787 - 2] (REVERSE SENSE) size 788 gap 0 0%	1.0634e-06	262	28.319	1	1	6.1	920	1	1	1	Unigene13843_JingChaoZuZhi2_blast_0
100	Unigene140_JingChaoZuZhi2_ESTscan_0	>Unigene140_JingChaoZuZhi2_ESTscan_0 1 276 LEN=276 translated	0.033347	93	9.5578	2	2	12.9	246;519	2	2	2	Unigene140_JingChaoZuZhi2_ESTscan_0;Unigene140_JingChaoZuZhi2_1
101	Unigene14320_JingChaoZuZhi2_9	>Unigene14320_JingChaoZuZhi2_9 [2315 - 165] (REVERSE SENSE) size 2315 gap 0 0%	6.9178e-05	717	82.19	1	1	1.8	329	1	1	2	Unigene14320_JingChaoZuZhi2_9;Unigene14320_JingChaoZuZhi2_blast_0
102	Unigene14409_JingChaoZuZhi2_22	>Unigene14409_JingChaoZuZhi2_22 [3001 - 326] (REVERSE SENSE) size 3001 gap 0 0%	2.0507e-09	892	99.553	3	3	3.7	235;334;368	3	3	2	Unigene14409_JingChaoZuZhi2_22;Unigene14409_JingChaoZuZhi2_blast_0
103	Unigene14487_JingChaoZuZhi2_5	>Unigene14487_JingChaoZuZhi2_5 [1169 - 3] (REVERSE SENSE) size 1171 gap 0 0%	4.7194e-05	389	44.636	1	1	3.3	316	1	1	2	Unigene14487_JingChaoZuZhi2_5;Unigene14487_JingChaoZuZhi2_blast_0
104	Unigene14801_JingChaoZuZhi2_4	>Unigene14801_JingChaoZuZhi2_4 [609 - 49] (REVERSE SENSE) size 609 gap 0 0%	3.5471e-05	187	20.483	1	1	5.9	242	1	1	2	Unigene14801_JingChaoZuZhi2_4;Unigene14801_JingChaoZuZhi2_blast_0
105	Unigene15605_JingChaoZuZhi2_blast_0	>Unigene15605_JingChaoZuZhi2_blast_0 3 980 minus strand importin beta-3 [Culex quinquefasciatus] >gi|167871632|gb|EDS35015.1| importin beta-3 [Culex quinquefasciatus] >Unigene15605_JingChaoZuZhi2_5 [979 - 2] (REVERSE SENSE) size 981 gap 0 0%	0.00010066	326	36.193	2	2	10.4	254;677	2	2	1	Unigene15605_JingChaoZuZhi2_blast_0
106	Unigene15633_JingChaoZuZhi2_4	>Unigene15633_JingChaoZuZhi2_4 [449 - 3] (REVERSE SENSE) size 850 gap 0 0%	6.5028e-12	149	17.1	1	1	10.7	37	1	1	2	Unigene15633_JingChaoZuZhi2_4;Unigene15633_JingChaoZuZhi2_blast_0
107	Unigene15681_JingChaoZuZhi2_2	>Unigene15681_JingChaoZuZhi2_2 [109 - 549] size 572 gap 0 0%	3.9143e-05	147	16.027	2	2	23.1	864;1140	2	2	2	Unigene15681_JingChaoZuZhi2_2;Unigene15681_JingChaoZuZhi2_blast_0
108	Unigene1582_JingChaoZuZhi2_blast_0	>Unigene1582_JingChaoZuZhi2_blast_0 7 141 minus strand PREDICTED: similar to AGAP009694-PA [Tribolium castaneum]	1.7716e-24	45	4.9698	1	1	33.3	823	1	1	1	Unigene1582_JingChaoZuZhi2_blast_0
109	Unigene15834_JingChaoZuZhi2_10	>Unigene15834_JingChaoZuZhi2_10 [1977 - 190] (REVERSE SENSE) size 1979 gap 0 0%	2.1673e-09	596	63.532	1	1	4.2	933	1	1	2	Unigene15834_JingChaoZuZhi2_10;Unigene15834_JingChaoZuZhi2_blast_0
110	Unigene15892_JingChaoZuZhi2_13	>Unigene15892_JingChaoZuZhi2_13 [1609 - 377] (REVERSE SENSE) size 1609 gap 0 0%	1.0992e-06	411	46.339	1	1	4.9	811	1	1	2	Unigene15892_JingChaoZuZhi2_13;Unigene15892_JingChaoZuZhi2_blast_0
111	Unigene16106_JingChaoZuZhi2_7	>Unigene16106_JingChaoZuZhi2_7 [1810 - 632] (REVERSE SENSE) size 1810 gap 0 0%	0.00022703	393	43.205	2	2	4.3	144;572	2	2	2	Unigene16106_JingChaoZuZhi2_7;Unigene16106_JingChaoZuZhi2_blast_0
112	Unigene16138_JingChaoZuZhi2_3	>Unigene16138_JingChaoZuZhi2_3 [576 - 127] (REVERSE SENSE) size 576 gap 0 0%	0.036576	150	16.111	1	1	5.3	604	1	1	2	Unigene16138_JingChaoZuZhi2_3;Unigene16138_JingChaoZuZhi2_blast_0
113	Unigene16175_JingChaoZuZhi2_3	>Unigene16175_JingChaoZuZhi2_3 [53 - 730] size 731 gap 0 0%	0.0071525	226	25.693	1	1	4	600	1	1	2	Unigene16175_JingChaoZuZhi2_3;Unigene16175_JingChaoZuZhi2_blast_0
114	Unigene16176_JingChaoZuZhi2_blast_0	>Unigene16176_JingChaoZuZhi2_blast_0 1 309 Protein kinase C-binding protein 1 [Harpegnathos saltator] >Unigene16176_JingChaoZuZhi2_2 [1 - 309] size 311 gap 0 0%	0.14495	103	12.359	1	1	10.7	842	1	1	1	Unigene16176_JingChaoZuZhi2_blast_0
115	Unigene16281_JingChaoZuZhi2_7	>Unigene16281_JingChaoZuZhi2_7 [1073 - 3] (REVERSE SENSE) size 1073 gap 0 0%	3.8747e-05	357	39.398	2	2	4.2	607;626	2	2	2	Unigene16281_JingChaoZuZhi2_7;Unigene16281_JingChaoZuZhi2_blast_0
116	Unigene16381_JingChaoZuZhi2_1	>Unigene16381_JingChaoZuZhi2_1 [2 - 502] size 618 gap 0 0%	0.10439	167	19.065	1	1	6	1101	1	1	2	Unigene16381_JingChaoZuZhi2_1;Unigene16381_JingChaoZuZhi2_blast_0
117	Unigene16501_JingChaoZuZhi2_1	>Unigene16501_JingChaoZuZhi2_1 [45 - 938] size 940 gap 0 0%	5.3016e-14	298	33.093	1	1	10.1	863	1	1	2	Unigene16501_JingChaoZuZhi2_1;Unigene16501_JingChaoZuZhi2_blast_0
118	Unigene16557_JingChaoZuZhi2_2	>Unigene16557_JingChaoZuZhi2_2 [505 - 2] (REVERSE SENSE) size 505 gap 0 0%	0.00065759	168	18.188	2	2	23.8	376;589	2	2	2	Unigene16557_JingChaoZuZhi2_2;Unigene16557_JingChaoZuZhi2_blast_0
119	Unigene16923_JingChaoZuZhi2_1	>Unigene16923_JingChaoZuZhi2_1 [84 - 464] size 464 gap 0 0%	0.0019038	127	13.783	1	1	14.2	374	1	1	1	Unigene16923_JingChaoZuZhi2_1
120	Unigene16937_JingChaoZuZhi2_1	>Unigene16937_JingChaoZuZhi2_1 [55 - 540] size 540 gap 0 0%	2.6739e-07	162	18.058	2	2	12.3	268;852	2	2	2	Unigene16937_JingChaoZuZhi2_1;Unigene16937_JingChaoZuZhi2_blast_0
121	Unigene17052_JingChaoZuZhi2_2	>Unigene17052_JingChaoZuZhi2_2 [1 - 900] size 902 gap 0 0%	0.0057196	300	34.105	1	1	3	929	1	1	2	Unigene17052_JingChaoZuZhi2_2;Unigene17052_JingChaoZuZhi2_blast_0
122	Unigene17351_JingChaoZuZhi2_3	>Unigene17351_JingChaoZuZhi2_3 [172 - 768] size 814 gap 0 0%	1.236e-06	199	22.653	1	1	7.5	237	1	1	2	Unigene17351_JingChaoZuZhi2_3;Unigene17351_JingChaoZuZhi2_blast_0
123	Unigene17997_JingChaoZuZhi2_6	>Unigene17997_JingChaoZuZhi2_6 [112 - 3366] size 3715 gap 0 0%	3.4804e-23	1085	119.46	8	8	11.7	60;114;150;188;412;949;1035;1160	8	8	2	Unigene17997_JingChaoZuZhi2_6;Unigene17997_JingChaoZuZhi2_blast_0
124	Unigene18240_JingChaoZuZhi2_4	>Unigene18240_JingChaoZuZhi2_4 [551 - 3] (REVERSE SENSE) size 553 gap 0 0%	0.025676	183	20.954	1	1	6	388	1	1	2	Unigene18240_JingChaoZuZhi2_4;Unigene18240_JingChaoZuZhi2_blast_0
125	Unigene18351_JingChaoZuZhi2_13	>Unigene18351_JingChaoZuZhi2_13 [3145 - 1001] (REVERSE SENSE) size 3145 gap 0 0%	2.2584e-10	715	77.756	3	3	6.4	85;361;722	3	3	2	Unigene18351_JingChaoZuZhi2_13;Unigene18351_JingChaoZuZhi2_blast_0
126	Unigene18713_JingChaoZuZhi2_9	>Unigene18713_JingChaoZuZhi2_9 [1328 - 3] (REVERSE SENSE) size 1330 gap 0 0%	1.1695e-07	442	48.411	3	3	7.9	273;685;1144	3	3	2	Unigene18713_JingChaoZuZhi2_9;Unigene18713_JingChaoZuZhi2_blast_0
127	Unigene18788_JingChaoZuZhi2_4	>Unigene18788_JingChaoZuZhi2_4 [206 - 1294] size 1330 gap 23 1.72%	3.5183e-45	363	39.287	7	7	26.2	456;485;486;583;591;905;1004	7	7	2	Unigene18788_JingChaoZuZhi2_4;Unigene18788_JingChaoZuZhi2_blast_0
128	Unigene19303_JingChaoZuZhi2_2	>Unigene19303_JingChaoZuZhi2_2 [1 - 630] size 1006 gap 0 0%	0.0014271	210	22.93	1	1	11.4	882	1	1	2	Unigene19303_JingChaoZuZhi2_2;Unigene19303_JingChaoZuZhi2_blast_0
129	Unigene19397_JingChaoZuZhi2_7	>Unigene19397_JingChaoZuZhi2_7 [1044 - 247] (REVERSE SENSE) size 1045 gap 0 0%	1.965e-06	266	29.447	1	1	5.6	82	1	1	2	Unigene19397_JingChaoZuZhi2_7;Unigene19397_JingChaoZuZhi2_blast_0
130	Unigene19531_JingChaoZuZhi2_10	>Unigene19531_JingChaoZuZhi2_10 [313 - 92] (REVERSE SENSE) size 1328 gap 0 0%	0.16089	74	8.0242	1	1	24.3	119	1	1	1	Unigene19531_JingChaoZuZhi2_10
131	Unigene19575_JingChaoZuZhi2_2	>Unigene19575_JingChaoZuZhi2_2 [263 - 1675] size 1794 gap 0 0%	5.6224e-06	471	52.395	2	2	8.3	189;672	2	2	2	Unigene19575_JingChaoZuZhi2_2;Unigene19575_JingChaoZuZhi2_blast_0
132	Unigene19717_JingChaoZuZhi2_4	>Unigene19717_JingChaoZuZhi2_4 [203 - 1213] size 1215 gap 0 0%	0.0012292	337	37.924	1	1	4.2	1169	1	1	1	Unigene19717_JingChaoZuZhi2_4
133	Unigene19778_JingChaoZuZhi2_blast_0	>Unigene19778_JingChaoZuZhi2_blast_0 2 334 minus strand GI10241 [Drosophila mojavensis] >gi|193917046|gb|EDW15913.1| GI10241 [Drosophila mojavensis] >Unigene19778_JingChaoZuZhi2_2 [1077 - 745] (REVERSE SENSE) size 1078 gap 0 0%	2.7419e-08	111	11.74	2	2	23.4	21;345	2	2	1	Unigene19778_JingChaoZuZhi2_blast_0
134	Unigene19893_JingChaoZuZhi2_blast_0	>Unigene19893_JingChaoZuZhi2_blast_0 1 939 minus strand AICAR transformylase [Glossina morsitans morsitans] >Unigene19893_JingChaoZuZhi2_7 [1295 - 357] (REVERSE SENSE) size 1295 gap 0 0%	1.478e-06	313	34.151	2	2	8.6	69;951	2	2	1	Unigene19893_JingChaoZuZhi2_blast_0
135	Unigene19995_JingChaoZuZhi2_3	>Unigene19995_JingChaoZuZhi2_3 [233 - 1435] size 1436 gap 0 0%	1.5846e-12	401	44.799	1	1	4.7	690	1	1	2	Unigene19995_JingChaoZuZhi2_3;Unigene19995_JingChaoZuZhi2_blast_0
136	Unigene20075_JingChaoZuZhi2_4	>Unigene20075_JingChaoZuZhi2_4 [1370 - 441] (REVERSE SENSE) size 1370 gap 0 0%	0.001108	310	33.95	2	2	6.5	426;613	2	2	3	Unigene20075_JingChaoZuZhi2_4;Unigene20075_JingChaoZuZhi2_blast_0;gi|262401119|gb|ACY66462.1|
137	Unigene20393_JingChaoZuZhi2_3	>Unigene20393_JingChaoZuZhi2_3 [599 - 3] (REVERSE SENSE) size 601 gap 0 0%	6.1923e-24	199	22.318	2	2	10.1	747;1122	2	2	2	Unigene20393_JingChaoZuZhi2_3;Unigene20393_JingChaoZuZhi2_blast_0
138	Unigene20429_JingChaoZuZhi2_4	>Unigene20429_JingChaoZuZhi2_4 [36 - 2090] size 2150 gap 0 0%	0.010313	685	78.262	1	1	1.6	1148	1	1	2	Unigene20429_JingChaoZuZhi2_4;Unigene20429_JingChaoZuZhi2_blast_0
139	Unigene20658_JingChaoZuZhi2_blast_0	>Unigene20658_JingChaoZuZhi2_blast_0 232 324 AGAP008664-PA [Anopheles gambiae str. PEST] >gi|116127809|gb|EAA10132.4| AGAP008664-PA [Anopheles gambiae str. PEST]	3.0933e-12	31	3.552	1	1	58.1	171	1	1	1	Unigene20658_JingChaoZuZhi2_blast_0
140	Unigene20770_JingChaoZuZhi2_2	>Unigene20770_JingChaoZuZhi2_2 [257 - 1771] size 1933 gap 0 0%	0.00035436	505	56.125	1	1	3	703	1	1	2	Unigene20770_JingChaoZuZhi2_2;Unigene20770_JingChaoZuZhi2_blast_0
141	Unigene20786_JingChaoZuZhi2_blast_0	>Unigene20786_JingChaoZuZhi2_blast_0 227 991 PREDICTED: similar to beta-1,3-glucuronyltransferase s, p [Tribolium castaneum]	0.0011252	255	29.372	1	1	4.3	1087	1	1	4	Unigene20786_JingChaoZuZhi2_blast_0;Unigene20786_JingChaoZuZhi2_1;Unigene80328_JingChaoZuZhi2_blast_0;Unigene80328_JingChaoZuZhi2_2
142	Unigene21159_JingChaoZuZhi2_5	>Unigene21159_JingChaoZuZhi2_5 [79 - 1485] size 1828 gap 0 0%	2.4364e-07	469	50.457	1	1	4.9	176	1	1	2	Unigene21159_JingChaoZuZhi2_5;Unigene21159_JingChaoZuZhi2_blast_0
143	Unigene21320_JingChaoZuZhi2_3	>Unigene21320_JingChaoZuZhi2_3 [667 - 308] (REVERSE SENSE) size 694 gap 0 0%	1.3778e-07	120	13.902	3	3	18.3	81;544;937	3	3	2	Unigene21320_JingChaoZuZhi2_3;Unigene21320_JingChaoZuZhi2_blast_0
144	Unigene21480_JingChaoZuZhi2_4	>Unigene21480_JingChaoZuZhi2_4 [2 - 1201] size 1203 gap 0 0%	7.1119e-05	400	45.205	1	1	3.2	397	1	1	2	Unigene21480_JingChaoZuZhi2_4;Unigene21480_JingChaoZuZhi2_blast_0
145	Unigene21744_JingChaoZuZhi2_3	>Unigene21744_JingChaoZuZhi2_3 [1 - 1359] size 1884 gap 0 0%	7.6184e-05	453	51.227	2	2	4.6	275;1045	2	2	2	Unigene21744_JingChaoZuZhi2_3;Unigene21744_JingChaoZuZhi2_blast_0
146	Unigene21756_JingChaoZuZhi2_5	>Unigene21756_JingChaoZuZhi2_5 [757 - 2] (REVERSE SENSE) size 757 gap 0 0%	2.2155e-20	252	27.057	1	1	11.1	947	1	1	2	Unigene21756_JingChaoZuZhi2_5;Unigene21756_JingChaoZuZhi2_blast_0
147	Unigene2181_JingChaoZuZhi2_1	>Unigene2181_JingChaoZuZhi2_1 [1 - 486] size 653 gap 25 3.82%	2.5122e-09	162	16.496	2	2	17.3	934;1043	2	2	2	Unigene2181_JingChaoZuZhi2_1;Unigene2181_JingChaoZuZhi2_blast_0
148	Unigene21845_JingChaoZuZhi2_6	>Unigene21845_JingChaoZuZhi2_6 [2 - 1813] size 2396 gap 0 0%	3.0471e-05	604	69.76	1	1	1.5	1036	1	1	2	Unigene21845_JingChaoZuZhi2_6;Unigene21845_JingChaoZuZhi2_blast_0
149	Unigene21864_JingChaoZuZhi2_blast_0	>Unigene21864_JingChaoZuZhi2_blast_0 1 390 Eukaryotic peptide chain release factor GTP-binding subunit ERF3A [Harpegnathos saltator] >Unigene21864_JingChaoZuZhi2_1 [1 - 390] size 1423 gap 0 0%	0.0064322	130	14.4	1	1	9.2	442	1	1	1	Unigene21864_JingChaoZuZhi2_blast_0
150	Unigene21877_JingChaoZuZhi2_7	>Unigene21877_JingChaoZuZhi2_7 [1587 - 313] (REVERSE SENSE) size 1588 gap 0 0%	0.0026358	425	47.737	1	1	2.6	192	1	1	2	Unigene21877_JingChaoZuZhi2_7;Unigene21877_JingChaoZuZhi2_blast_0
151	Unigene22361_JingChaoZuZhi2_3	>Unigene22361_JingChaoZuZhi2_3 [90 - 935] size 936 gap 0 0%	0.030381	282	30.124	1	1	6.7	53	1	1	2	Unigene22361_JingChaoZuZhi2_3;Unigene22361_JingChaoZuZhi2_blast_0
152	Unigene22399_JingChaoZuZhi2_5	>Unigene22399_JingChaoZuZhi2_5 [416 - 1489] size 1491 gap 0 0%	9.1423e-05	358	39.047	1	1	3.4	664	1	1	2	Unigene22399_JingChaoZuZhi2_5;Unigene22399_JingChaoZuZhi2_blast_0
153	Unigene22422_JingChaoZuZhi2_14	>Unigene22422_JingChaoZuZhi2_14 [2919 - 2257] (REVERSE SENSE) size 3262 gap 40 1.22%	7.2934e-07	221	24.793	1	1	7.2	1044	1	1	1	Unigene22422_JingChaoZuZhi2_14
154	Unigene22477_JingChaoZuZhi2_3	>Unigene22477_JingChaoZuZhi2_3 [3 - 1253] size 1254 gap 0 0%	2.3575e-14	417	45.331	1	1	4.8	758	1	1	2	Unigene22477_JingChaoZuZhi2_3;Unigene22477_JingChaoZuZhi2_blast_0
155	Unigene22591_JingChaoZuZhi2_1	>Unigene22591_JingChaoZuZhi2_1 [1 - 1005] size 1055 gap 0 0%	0.00027964	335	37.221	1	1	4.2	497	1	1	2	Unigene22591_JingChaoZuZhi2_1;Unigene22591_JingChaoZuZhi2_blast_0
156	Unigene22601_JingChaoZuZhi2_2	>Unigene22601_JingChaoZuZhi2_2 [16 - 1284] size 1470 gap 0 0%	5.6539e-56	423	47.152	8	8	28.4	163;282;409;702;724;775;1081;1100	8	8	2	Unigene22601_JingChaoZuZhi2_2;Unigene22601_JingChaoZuZhi2_blast_0
157	Unigene22756_JingChaoZuZhi2_3	>Unigene22756_JingChaoZuZhi2_3 [3 - 989] size 1665 gap 0 0%	0.0018027	329	37.16	2	2	9.7	411;803	2	2	2	Unigene22756_JingChaoZuZhi2_3;Unigene22756_JingChaoZuZhi2_blast_0
158	Unigene22819_JingChaoZuZhi2_blast_0	>Unigene22819_JingChaoZuZhi2_blast_0 1 1566 minus strand alpha 2-macroglobulin [Eriocheir sinensis] >Unigene22819_JingChaoZuZhi2_8 [1567 - 2] (REVERSE SENSE) size 1567 gap 0 0%	2.335e-36	522	59.19	4	1	14.4	76;366;479;978	4	1	1	Unigene22819_JingChaoZuZhi2_blast_0
159	Unigene22909_JingChaoZuZhi2_1	>Unigene22909_JingChaoZuZhi2_1 [119 - 949] size 3034 gap 9 0.29%	0.030249	277	31.435	1	1	2.9	209	1	1	1	Unigene22909_JingChaoZuZhi2_1
160	Unigene22909_JingChaoZuZhi2_9	>Unigene22909_JingChaoZuZhi2_9 [934 - 3033] size 3034 gap 9 0.29%	9.6255e-30	700	78.22	1	1	2.9	323	1	1	2	Unigene22909_JingChaoZuZhi2_9;Unigene22909_JingChaoZuZhi2_blast_0
161	Unigene22920_JingChaoZuZhi2_19	>Unigene22920_JingChaoZuZhi2_19 [2568 - 1] (REVERSE SENSE) size 2568 gap 0 0%	1.1731e-142	856	97.407	22	22	35.9	80;197;198;231;322;430;521;546;551;686;700;730;759;807;858;884;910;939;952;1012;1029;1088	22	22	2	Unigene22920_JingChaoZuZhi2_19;Unigene22920_JingChaoZuZhi2_blast_0
162	Unigene4028_JingChaoZuZhi2_blast_0	>Unigene4028_JingChaoZuZhi2_blast_0 67 420 minus strand PREDICTED: similar to tubulin, beta, 2 [Apis mellifera] >Unigene4028_JingChaoZuZhi2_3 [354 - 1] (REVERSE SENSE) size 420 gap 0 0%	0.0037554	118	12.799	1	1	12.7	46	1	1	2	Unigene4028_JingChaoZuZhi2_blast_0;Unigene234_JingChaoZuZhi2_6
163	Unigene23731_JingChaoZuZhi2_blast_0	>Unigene23731_JingChaoZuZhi2_blast_0 5 124 minus strand PREDICTED: similar to CG9113-PD [Nasonia vitripennis]	6.5569e-05	40	4.5545	1	1	32.5	1070	1	1	1	Unigene23731_JingChaoZuZhi2_blast_0
164	Unigene25631_JingChaoZuZhi2_ESTscan_0	>Unigene25631_JingChaoZuZhi2_ESTscan_0 1 153 LEN=153 translated	1.986e-22	52	5.9099	2	2	46.2	22;576	2	2	1	Unigene25631_JingChaoZuZhi2_ESTscan_0
165	Unigene26496_JingChaoZuZhi2_blast_0	>Unigene26496_JingChaoZuZhi2_blast_0 2 154 serine protease inhibitor [Branchiostoma lanceolatum]	0.0034551	51	5.4861	1	1	19.6	140	1	1	1	Unigene26496_JingChaoZuZhi2_blast_0
166	Unigene2656_JingChaoZuZhi2_10	>Unigene2656_JingChaoZuZhi2_10 [1716 - 259] (REVERSE SENSE) size 1726 gap 0 0%	3.5839e-25	486	54.106	6	2	15.6	95;289;351;539;578;1150	6	2	3	Unigene2656_JingChaoZuZhi2_10;Unigene2656_JingChaoZuZhi2_blast_0;Unigene46155_JingChaoZuZhi2_blast_0
167	Unigene27708_JingChaoZuZhi2_ESTscan_0	>Unigene27708_JingChaoZuZhi2_ESTscan_0 1 156 LEN=156 translated	0.010951	53	6.0269	1	1	13.2	1031	1	1	1	Unigene27708_JingChaoZuZhi2_ESTscan_0
168	Unigene28190_JingChaoZuZhi2_blast_0	>Unigene28190_JingChaoZuZhi2_blast_0 13 156 proteasome subunit beta type [Aedes aegypti] >gi|108878045|gb|EAT42270.1| proteasome subunit beta type [Aedes aegypti]	7.6369e-07	48	5.205	1	1	29.2	265	1	1	1	Unigene28190_JingChaoZuZhi2_blast_0
169	Unigene29409_JingChaoZuZhi2_ESTscan_0	>Unigene29409_JingChaoZuZhi2_ESTscan_0 1 159 LEN=159 translated	5.5682e-13	54	5.9488	3	3	51.9	403;755;776	3	3	1	Unigene29409_JingChaoZuZhi2_ESTscan_0
170	Unigene3029_JingChaoZuZhi2_blast_0	>Unigene3029_JingChaoZuZhi2_blast_0 3 941 minus strand PREDICTED: similar to Eukaryotic translation initiation factor 2A (eIF-2A) [Tribolium castaneum] >Unigene3029_JingChaoZuZhi2_6 [1186 - 248] (REVERSE SENSE) size 1188 gap 0 0%	3.8672e-07	313	34.443	1	1	7.3	763	1	1	1	Unigene3029_JingChaoZuZhi2_blast_0
171	Unigene31701_JingChaoZuZhi2_ESTscan_0	>Unigene31701_JingChaoZuZhi2_ESTscan_0 1 163 LEN=163 minus strand translated	7.163e-24	55	6.072	1	1	23.6	889	1	1	1	Unigene31701_JingChaoZuZhi2_ESTscan_0
172	Unigene3318_JingChaoZuZhi2_6	>Unigene3318_JingChaoZuZhi2_6 [3 - 1967] size 2034 gap 3 0.14%	7.3112e-26	655	70.248	1	1	2	1008	1	1	2	Unigene3318_JingChaoZuZhi2_6;Unigene3318_JingChaoZuZhi2_blast_0
173	Unigene33704_JingChaoZuZhi2_blast_0	>Unigene33704_JingChaoZuZhi2_blast_0 3 113 minus strand serine collagenase 1 precursor [Celuca pugilator]	0.0022019	37	3.9223	1	1	43.2	1099	1	1	1	Unigene33704_JingChaoZuZhi2_blast_0
174	Unigene33822_JingChaoZuZhi2_blast_0	>Unigene33822_JingChaoZuZhi2_blast_0 7 165 PREDICTED: uncharacterized 28.3 kDa protein in gbd 5region-like [Xenopus (Silurana) tropicalis]	4.0759e-08	53	5.8315	1	1	69.8	220	1	1	1	Unigene33822_JingChaoZuZhi2_blast_0
175	Unigene3488_JingChaoZuZhi2_blast_0	>Unigene3488_JingChaoZuZhi2_blast_0 1 504 PREDICTED: similar to MGC84097 protein [Gallus gallus] >Unigene3488_JingChaoZuZhi2_1 [1 - 504] size 574 gap 0 0%	0.0012124	168	19.028	1	1	8.3	414	1	1	1	Unigene3488_JingChaoZuZhi2_blast_0
176	Unigene35572_JingChaoZuZhi2_ESTscan_0	>Unigene35572_JingChaoZuZhi2_ESTscan_0 1 171 LEN=171 minus strand translated	0.0017542	58	6.1378	1	1	13.8	248	1	1	1	Unigene35572_JingChaoZuZhi2_ESTscan_0
177	Unigene36871_JingChaoZuZhi2_blast_0	>Unigene36871_JingChaoZuZhi2_blast_0 1 174 cryptocyanin 2 [Metacarcinus magister]	1.5345e-19	58	6.4632	2	2	27.6	525;911	2	2	1	Unigene36871_JingChaoZuZhi2_blast_0
178	Unigene36907_JingChaoZuZhi2_blast_0	>Unigene36907_JingChaoZuZhi2_blast_0 1 174 Alpha-N-acetylgalactosaminidase [Harpegnathos saltator]	8.4858e-05	58	6.8898	1	1	27.6	779	1	1	1	Unigene36907_JingChaoZuZhi2_blast_0
179	Unigene37070_JingChaoZuZhi2_blast_0	>Unigene37070_JingChaoZuZhi2_blast_0 1 174 minus strand PREDICTED: similar to Glycoprotein 93 CG5520-PA [Tribolium castaneum]	2.2885e-05	58	6.4503	1	1	36.2	649	1	1	1	Unigene37070_JingChaoZuZhi2_blast_0
180	Unigene37176_JingChaoZuZhi2_blast_0	>Unigene37176_JingChaoZuZhi2_blast_0 64 174 minus strand chicadae/profilin [Litopenaeus vannamei]	8.6802e-07	37	4.0585	1	1	48.6	926	1	1	1	Unigene37176_JingChaoZuZhi2_blast_0
181	Unigene39303_JingChaoZuZhi2_ESTscan_0	>Unigene39303_JingChaoZuZhi2_ESTscan_0 1 179 LEN=179 translated	0.00048634	60	6.6654	1	1	28.3	360	1	1	1	Unigene39303_JingChaoZuZhi2_ESTscan_0
182	Unigene40550_JingChaoZuZhi2_ESTscan_0	>Unigene40550_JingChaoZuZhi2_ESTscan_0 1 182 LEN=182 translated	0.0070627	61	7.3412	1	1	11.5	616	1	1	1	Unigene40550_JingChaoZuZhi2_ESTscan_0
183	Unigene41586_JingChaoZuZhi2_ESTscan_0	>Unigene41586_JingChaoZuZhi2_ESTscan_0 1 184 LEN=184 translated	6.5521e-53	62	6.6904	2	2	41.9	174;1082	2	2	1	Unigene41586_JingChaoZuZhi2_ESTscan_0
184	Unigene42301_JingChaoZuZhi2_ESTscan_0	>Unigene42301_JingChaoZuZhi2_ESTscan_0 1 186 LEN=186 minus strand translated	0.00014456	62	6.5834	1	1	19.4	633	1	1	1	Unigene42301_JingChaoZuZhi2_ESTscan_0
185	Unigene42373_JingChaoZuZhi2_blast_0	>Unigene42373_JingChaoZuZhi2_blast_0 4 153 minus strand Putative hydroxypyruvate isomerase [Camponotus floridanus]	3.3677e-18	50	5.5752	2	2	68	848;859	2	2	1	Unigene42373_JingChaoZuZhi2_blast_0
186	Unigene42588_JingChaoZuZhi2_ESTscan_0	>Unigene42588_JingChaoZuZhi2_ESTscan_0 1 187 LEN=187 translated	2.2044e-27	63	6.6294	1	1	28.6	1092	1	1	1	Unigene42588_JingChaoZuZhi2_ESTscan_0
187	Unigene42595_JingChaoZuZhi2_ESTscan_0	>Unigene42595_JingChaoZuZhi2_ESTscan_0 1 187 LEN=187 minus strand translated	1.3724e-16	63	7.0989	1	1	23.8	1026	1	1	1	Unigene42595_JingChaoZuZhi2_ESTscan_0
188	Unigene42777_JingChaoZuZhi2_blast_0	>Unigene42777_JingChaoZuZhi2_blast_0 2 187 minus strand RecName: Full=40S ribosomal protein S4 >gi|62083411|gb|AAX62430.1| ribosomal protein S4 [Lysiphlebus testaceipes]	1.1441e-12	62	7.1945	2	2	19.4	182;646	2	2	1	Unigene42777_JingChaoZuZhi2_blast_0
189	Unigene43726_JingChaoZuZhi2_blast_0	>Unigene43726_JingChaoZuZhi2_blast_0 1 189 minus strand PREDICTED: similar to Small nuclear ribonucleoprotein-associated protein B (snRNP-B) (Sm protein B) (Sm-B) (SmB) [Tribolium castaneum]	0.026125	63	6.8729	1	1	12.7	969	1	1	1	Unigene43726_JingChaoZuZhi2_blast_0
190	Unigene44116_JingChaoZuZhi2_blast_0	>Unigene44116_JingChaoZuZhi2_blast_0 1 189 minus strand GI23817 [Drosophila mojavensis] >gi|193914761|gb|EDW13628.1| GI23817 [Drosophila mojavensis]	5.4538e-05	63	7.1932	2	2	41.3	59;749	2	2	1	Unigene44116_JingChaoZuZhi2_blast_0
191	Unigene4536_JingChaoZuZhi2_1	>Unigene4536_JingChaoZuZhi2_1 [1 - 222] size 239 gap 0 0%	0.18438	74	8.4513	1	1	13.5	518	1	1	1	Unigene4536_JingChaoZuZhi2_1
192	Unigene45556_JingChaoZuZhi2_blast_0	>Unigene45556_JingChaoZuZhi2_blast_0 1 192 coatomer gamma subunit [Loa loa]	0.00023394	64	7.3785	1	1	23.4	1142	1	1	1	Unigene45556_JingChaoZuZhi2_blast_0
193	Unigene4718_JingChaoZuZhi2_8	>Unigene4718_JingChaoZuZhi2_8 [668 - 2506] size 2662 gap 0 0%	2.9233e-09	613	66.174	2	2	5.4	549;826	2	2	2	Unigene4718_JingChaoZuZhi2_8;Unigene4718_JingChaoZuZhi2_blast_0
194	Unigene4795_JingChaoZuZhi2_5	>Unigene4795_JingChaoZuZhi2_5 [1009 - 146] (REVERSE SENSE) size 1083 gap 0 0%	2.3858e-45	288	31.612	4	4	22.9	196;201;358;684	4	4	2	Unigene4795_JingChaoZuZhi2_5;Unigene4795_JingChaoZuZhi2_blast_0
195	Unigene48142_JingChaoZuZhi2_1	>Unigene48142_JingChaoZuZhi2_1 [3 - 200] size 200 gap 0 0%	6.0718e-16	66	7.2283	3	3	53	124;270;877	3	3	2	Unigene48142_JingChaoZuZhi2_1;Unigene48142_JingChaoZuZhi2_blast_0
196	Unigene4818_JingChaoZuZhi2_1	>Unigene4818_JingChaoZuZhi2_1 [17 - 625] size 805 gap 0 0%	6.0991e-06	203	22.209	2	2	9.9	105;1071	2	2	2	Unigene4818_JingChaoZuZhi2_1;Unigene4818_JingChaoZuZhi2_blast_0
197	Unigene48393_JingChaoZuZhi2_blast_0	>Unigene48393_JingChaoZuZhi2_blast_0 2 199 cytoplasmic manganese superoxide dismutase [Xantho poressa] >Unigene48393_JingChaoZuZhi2_1 [2 - 199] size 201 gap 0 0%	9.1194e-13	66	7.3814	1	1	45.5	310	1	1	1	Unigene48393_JingChaoZuZhi2_blast_0
198	Unigene48853_JingChaoZuZhi2_blast_0	>Unigene48853_JingChaoZuZhi2_blast_0 3 200 minus strand profilin [Scylla paramamosain] >Unigene48853_JingChaoZuZhi2_1 [200 - 3] (REVERSE SENSE) size 202 gap 0 0%	0.00093576	66	6.9587	1	1	18.2	267	1	1	1	Unigene48853_JingChaoZuZhi2_blast_0
199	Unigene48869_JingChaoZuZhi2_1	>Unigene48869_JingChaoZuZhi2_1 [200 - 3] (REVERSE SENSE) size 202 gap 0 0%	5.1234e-13	66	7.3126	2	2	48.5	614;783	2	2	1	Unigene48869_JingChaoZuZhi2_1
200	Unigene50248_JingChaoZuZhi2_blast_0	>Unigene50248_JingChaoZuZhi2_blast_0 3 206 minus strand cryptocyanin [Metacarcinus magister] >Unigene50248_JingChaoZuZhi2_2 [204 - 1] (REVERSE SENSE) size 206 gap 0 0%	7.6674e-21	68	8.056	7	5	55.9	490;527;771;819;836;838;1138	7	5	1	Unigene50248_JingChaoZuZhi2_blast_0
201	Unigene50259_JingChaoZuZhi2_1	>Unigene50259_JingChaoZuZhi2_1 [206 - 3] (REVERSE SENSE) size 206 gap 0 0%	0.0022554	68	7.55	1	1	17.6	872	1	1	2	Unigene50259_JingChaoZuZhi2_1;Unigene50259_JingChaoZuZhi2_blast_0
202	Unigene51992_JingChaoZuZhi2_blast_0	>Unigene51992_JingChaoZuZhi2_blast_0 3 209 minus strand 14-3-3-like protein [Penaeus monodon] >Unigene51992_JingChaoZuZhi2_2 [208 - 2] (REVERSE SENSE) size 210 gap 0 0%	2.225e-17	69	7.8549	1	1	17.4	202	1	1	1	Unigene51992_JingChaoZuZhi2_blast_0
203	Unigene52063_JingChaoZuZhi2_blast_0	>Unigene52063_JingChaoZuZhi2_blast_0 3 113 minus strand aspartyl/asparaginyl beta-hydroxylase [Culex quinquefasciatus] >gi|167868824|gb|EDS32207.1| aspartyl/asparaginyl beta-hydroxylase [Culex quinquefasciatus]	0.012559	37	4.1926	1	1	29.7	256	1	1	1	Unigene52063_JingChaoZuZhi2_blast_0
204	Unigene52424_JingChaoZuZhi2_blast_0	>Unigene52424_JingChaoZuZhi2_blast_0 2 211 n-myc downstream regulated [Aedes aegypti] >gi|108878040|gb|EAT42265.1| n-myc downstream regulated [Aedes aegypti] >Unigene52424_JingChaoZuZhi2_1 [2 - 211] size 211 gap 0 0%	9.4875e-06	70	7.628	1	1	22.9	675	1	1	1	Unigene52424_JingChaoZuZhi2_blast_0
205	Unigene54015_JingChaoZuZhi2_blast_0	>Unigene54015_JingChaoZuZhi2_blast_0 3 215 minus strand laminin receptor [Litopenaeus vannamei] >Unigene54015_JingChaoZuZhi2_1 [214 - 2] (REVERSE SENSE) size 216 gap 0 0%	1.5677e-10	71	7.7207	1	1	21.1	298	1	1	1	Unigene54015_JingChaoZuZhi2_blast_0
206	Unigene5418_JingChaoZuZhi2_2	>Unigene5418_JingChaoZuZhi2_2 [2 - 547] size 548 gap 0 0%	0.0056491	182	18.482	1	1	4.4	221	1	1	2	Unigene5418_JingChaoZuZhi2_2;Unigene5418_JingChaoZuZhi2_blast_0
207	Unigene54328_JingChaoZuZhi2_blast_0	>Unigene54328_JingChaoZuZhi2_blast_0 1 216 26S proteasome regulatory subunit rpn1 [Aedes aegypti] >gi|108877896|gb|EAT42121.1| 26S proteasome regulatory subunit rpn1 [Aedes aegypti] >Unigene54328_JingChaoZuZhi2_2 [1 - 216] size 216 gap 0 0%	0.0026432	72	7.759	1	1	12.5	160	1	1	1	Unigene54328_JingChaoZuZhi2_blast_0
208	Unigene54789_JingChaoZuZhi2_blast_0	>Unigene54789_JingChaoZuZhi2_blast_0 3 218 minus strand cryptocyanin [Metacarcinus magister] >Unigene54789_JingChaoZuZhi2_3 [216 - 1] (REVERSE SENSE) size 218 gap 0 0%	3.5959e-29	72	8.5338	5	4	63.9	67;153;406;418;419	5	4	1	Unigene54789_JingChaoZuZhi2_blast_0
209	Unigene54854_JingChaoZuZhi2_blast_0	>Unigene54854_JingChaoZuZhi2_blast_0 4 159 minus strand PREDICTED: copine-9-like isoform 2 [Ailuropoda melanoleuca]	2.0101e-07	52	5.8667	1	1	17.3	132	1	1	1	Unigene54854_JingChaoZuZhi2_blast_0
210	Unigene552_JingChaoZuZhi2_blast_0	>Unigene552_JingChaoZuZhi2_blast_0 3 1745 GJ22578 [Drosophila virilis] >gi|194152910|gb|EDW68344.1| GJ22578 [Drosophila virilis] >Unigene552_JingChaoZuZhi2_10 [3 - 1745] size 2043 gap 0 0%	0.00057152	581	64.268	1	1	2.6	65	1	1	1	Unigene552_JingChaoZuZhi2_blast_0
211	Unigene55751_JingChaoZuZhi2_blast_0	>Unigene55751_JingChaoZuZhi2_blast_0 3 221 minus strand AGAP008664-PA [Anopheles gambiae str. PEST] >gi|116127809|gb|EAA10132.4| AGAP008664-PA [Anopheles gambiae str. PEST] >Unigene55751_JingChaoZuZhi2_1 [219 - 1] (REVERSE SENSE) size 221 gap 0 0%	4.084e-08	73	8.04	3	2	47.9	736;1116;1133	3	2	1	Unigene55751_JingChaoZuZhi2_blast_0
212	Unigene57039_JingChaoZuZhi2_blast_0	>Unigene57039_JingChaoZuZhi2_blast_0 3 224 minus strand elongation factor 2 [Homarus americanus] >Unigene57039_JingChaoZuZhi2_2 [223 - 2] (REVERSE SENSE) size 225 gap 0 0%	7.9562e-07	74	7.9379	1	1	20.3	563	1	1	1	Unigene57039_JingChaoZuZhi2_blast_0
213	Unigene58753_JingChaoZuZhi2_blast_0	>Unigene58753_JingChaoZuZhi2_blast_0 1 213 Ras-related protein Rab-1A [Scylla paramamosain] >Unigene58753_JingChaoZuZhi2_1 [1 - 213] size 230 gap 0 0%	8.0098e-97	71	7.3412	3	1	64.8	240;705;728	3	1	1	Unigene58753_JingChaoZuZhi2_blast_0
214	Unigene59180_JingChaoZuZhi2_1	>Unigene59180_JingChaoZuZhi2_1 [3 - 230] size 232 gap 0 0%	2.7492e-30	76	8.6908	3	3	36.8	194;832;1164	3	3	2	Unigene59180_JingChaoZuZhi2_1;Unigene59180_JingChaoZuZhi2_blast_0
215	Unigene79233_JingChaoZuZhi2_blast_0	>Unigene79233_JingChaoZuZhi2_blast_0 2 337 14-3-3 epsilon [Plutella xylostella] >Unigene79233_JingChaoZuZhi2_2 [2 - 337] size 337 gap 0 0%	3.5178e-05	112	12.302	1	1	8.9	164	1	1	2	Unigene79233_JingChaoZuZhi2_blast_0;Unigene60045_JingChaoZuZhi2_blast_0
216	Unigene61090_JingChaoZuZhi2_blast_0	>Unigene61090_JingChaoZuZhi2_blast_0 1 237 minus strand PREDICTED: similar to archain isoform 1 [Strongylocentrotus purpuratus] >gi|115932047|ref|XP_001177647.1| PREDICTED: similar to archain [Strongylocentrotus purpuratus] >Unigene61090_JingChaoZuZhi2_1 [	2.1449e-05	79	9.4157	1	1	15.2	83	1	1	1	Unigene61090_JingChaoZuZhi2_blast_0
217	Unigene61539_JingChaoZuZhi2_2	>Unigene61539_JingChaoZuZhi2_2 [239 - 3] (REVERSE SENSE) size 241 gap 0 0%	0.0030189	79	8.6569	1	1	29.1	118	1	1	2	Unigene61539_JingChaoZuZhi2_2;Unigene61539_JingChaoZuZhi2_blast_0
218	Unigene61702_JingChaoZuZhi2_blast_0	>Unigene61702_JingChaoZuZhi2_blast_0 1 240 cryptocyanin [Metacarcinus magister] >Unigene61702_JingChaoZuZhi2_1 [1 - 240] size 241 gap 0 0%	1.9255e-25	80	9.2663	2	2	53.8	134;484	2	2	1	Unigene61702_JingChaoZuZhi2_blast_0
219	Unigene61726_JingChaoZuZhi2_1	>Unigene61726_JingChaoZuZhi2_1 [3 - 239] size 241 gap 0 0%	2.6615e-36	79	7.4929	2	2	46.8	195;383	2	2	1	Unigene61726_JingChaoZuZhi2_1
220	Unigene62230_JingChaoZuZhi2_blast_0	>Unigene62230_JingChaoZuZhi2_blast_0 69 242 minus strand cytoplasmic manganese superoxide dismutase [Xantho poressa]	1.2438e-06	58	6.4503	1	1	22.4	699	1	1	1	Unigene62230_JingChaoZuZhi2_blast_0
221	Unigene62412_JingChaoZuZhi2_blast_0	>Unigene62412_JingChaoZuZhi2_blast_0 1 243 cryptocyanin 1 [Portunus pelagicus] >Unigene62412_JingChaoZuZhi2_2 [1 - 243] size 244 gap 0 0%	2.0428e-171	81	9.7048	3	3	38.3	78;230;1065	3	3	1	Unigene62412_JingChaoZuZhi2_blast_0
222	Unigene64740_JingChaoZuZhi2_2	>Unigene64740_JingChaoZuZhi2_2 [252 - 1] (REVERSE SENSE) size 253 gap 0 0%	2.6622e-19	84	9.2426	2	2	46.4	272;866	2	2	2	Unigene64740_JingChaoZuZhi2_2;Unigene64740_JingChaoZuZhi2_blast_0
223	Unigene65293_JingChaoZuZhi2_blast_0	>Unigene65293_JingChaoZuZhi2_blast_0 2 253 minus strand S3Ae ribosomal protein-like protein [Scylla paramamosain] >Unigene65293_JingChaoZuZhi2_3 [254 - 3] (REVERSE SENSE) size 255 gap 0 0%	1.9584e-35	84	9.6048	1	1	20.2	1025	1	1	1	Unigene65293_JingChaoZuZhi2_blast_0
224	Unigene65555_JingChaoZuZhi2_blast_0	>Unigene65555_JingChaoZuZhi2_blast_0 1 255 minus strand UDP-glucose 4-epimerase [Harpegnathos saltator] >Unigene65555_JingChaoZuZhi2_1 [256 - 2] (REVERSE SENSE) size 256 gap 0 0%	1.3428e-07	85	9.7071	3	3	48.2	92;435;1095	3	3	1	Unigene65555_JingChaoZuZhi2_blast_0
225	Unigene65632_JingChaoZuZhi2_blast_0	>Unigene65632_JingChaoZuZhi2_blast_0 2 256 PREDICTED: similar to ENSANGP00000005081 [Nasonia vitripennis] >Unigene65632_JingChaoZuZhi2_1 [2 - 256] size 256 gap 0 0%	1.41e-13	85	9.726	5	4	84.7	15;72;752;1116;1149	5	4	1	Unigene65632_JingChaoZuZhi2_blast_0
226	Unigene65652_JingChaoZuZhi2_blast_0	>Unigene65652_JingChaoZuZhi2_blast_0 2 256 minus strand RecName: Full=Tubulin beta-2 chain AltName: Full=Beta-II tubulin >gi|1519336|gb|AAB07482.1| beta-II tubulin [Homarus americanus] >Unigene65652_JingChaoZuZhi2_3 [256 - 2] (REVERSE SENSE) size 257 ga	4.6064e-34	85	9.9173	3	1	48.2	716;760;1083	3	1	1	Unigene65652_JingChaoZuZhi2_blast_0
227	Unigene6591_JingChaoZuZhi2_1	>Unigene6591_JingChaoZuZhi2_1 [2 - 526] size 532 gap 0 0%	8.3338e-08	175	20.268	1	1	10.3	1093	1	1	2	Unigene6591_JingChaoZuZhi2_1;Unigene6591_JingChaoZuZhi2_blast_0
228	Unigene66156_JingChaoZuZhi2_blast_0	>Unigene66156_JingChaoZuZhi2_blast_0 1 258 minus strand hemocyanin subunit 1 [Metacarcinus magister] >Unigene66156_JingChaoZuZhi2_2 [259 - 2] (REVERSE SENSE) size 259 gap 0 0%	7.503e-08	86	10.132	2	2	38.4	625;636	2	2	3	Unigene66156_JingChaoZuZhi2_blast_0;Unigene10355_JingChaoZuZhi2_2;Unigene10355_JingChaoZuZhi2_blast_0
229	Unigene66224_JingChaoZuZhi2_ESTscan_0	>Unigene66224_JingChaoZuZhi2_ESTscan_0 1 259 LEN=259 minus strand translated	9.455e-08	87	9.2582	1	1	20.7	1056	1	1	2	Unigene66224_JingChaoZuZhi2_ESTscan_0;Unigene66224_JingChaoZuZhi2_2
230	Unigene66841_JingChaoZuZhi2_ESTscan_0	>Unigene66841_JingChaoZuZhi2_ESTscan_0 1 262 LEN=262 minus strand translated	2.0284e-52	88	9.6899	4	4	46.6	212;444;574;835	4	4	2	Unigene66841_JingChaoZuZhi2_ESTscan_0;Unigene66841_JingChaoZuZhi2_2
231	Unigene68245_JingChaoZuZhi2_2	>Unigene68245_JingChaoZuZhi2_2 [268 - 2] (REVERSE SENSE) size 268 gap 0 0%	0.011931	89	10.299	1	1	14.6	1085	1	1	1	Unigene68245_JingChaoZuZhi2_2
232	Unigene69101_JingChaoZuZhi2_4	>Unigene69101_JingChaoZuZhi2_4 [272 - 3] (REVERSE SENSE) size 272 gap 0 0%	0.0021861	90	9.8531	1	1	16.7	96	1	1	2	Unigene69101_JingChaoZuZhi2_4;Unigene69101_JingChaoZuZhi2_blast_0
233	Unigene69376_JingChaoZuZhi2_1	>Unigene69376_JingChaoZuZhi2_1 [1 - 267] size 273 gap 0 0%	8.2458e-32	89	9.979	2	2	37.1	1;812	2	2	1	Unigene69376_JingChaoZuZhi2_1
234	Unigene70085_JingChaoZuZhi2_blast_0	>Unigene70085_JingChaoZuZhi2_blast_0 4 147 serine proteinase inhibitor 6 [Penaeus monodon]	8.6731e-07	48	5.4503	2	2	64.6	13;1104	2	2	1	Unigene70085_JingChaoZuZhi2_blast_0
235	Unigene70539_JingChaoZuZhi2_blast_0	>Unigene70539_JingChaoZuZhi2_blast_0 2 196 minus strand serpin 6 precursor [Branchiostoma lanceolatum]	0.00010191	65	7.4514	1	1	18.5	294	1	1	1	Unigene70539_JingChaoZuZhi2_blast_0
236	Unigene71118_JingChaoZuZhi2_2	>Unigene71118_JingChaoZuZhi2_2 [2 - 280] size 282 gap 0 0%	0.0002318	93	10.628	1	1	16.1	995	1	1	2	Unigene71118_JingChaoZuZhi2_2;Unigene71118_JingChaoZuZhi2_blast_0
237	Unigene71361_JingChaoZuZhi2_1	>Unigene71361_JingChaoZuZhi2_1 [3 - 281] size 283 gap 0 0%	1.2802e-23	93	9.9311	3	3	41.9	5;768;769	3	3	2	Unigene71361_JingChaoZuZhi2_1;Unigene71361_JingChaoZuZhi2_blast_0
238	Unigene72632_JingChaoZuZhi2_blast_0	>Unigene72632_JingChaoZuZhi2_blast_0 2 289 14-3-3-like protein [Penaeus monodon] >Unigene72632_JingChaoZuZhi2_2 [2 - 289] size 290 gap 0 0%	1.1023e-05	96	10.824	1	1	11.5	1145	1	1	1	Unigene72632_JingChaoZuZhi2_blast_0
239	Unigene72767_JingChaoZuZhi2_blast_0	>Unigene72767_JingChaoZuZhi2_blast_0 3 290 minus strand COE2 [Bemisia tabaci] >Unigene72767_JingChaoZuZhi2_2 [289 - 2] (REVERSE SENSE) size 291 gap 0 0%	2.6154e-45	96	10.464	4	4	68.8	169;560;561;637	4	4	1	Unigene72767_JingChaoZuZhi2_blast_0
240	Unigene72886_JingChaoZuZhi2_2	>Unigene72886_JingChaoZuZhi2_2 [1 - 291] size 291 gap 0 0%	2.069e-10	97	10.254	2	2	27.8	70;380	2	2	3	Unigene72886_JingChaoZuZhi2_2;Unigene72886_JingChaoZuZhi2_blast_0;gi|194346532|gb|ABX44762.3|
241	Unigene72924_JingChaoZuZhi2_3	>Unigene72924_JingChaoZuZhi2_3 [2 - 292] size 292 gap 0 0%	0.0011718	97	11.315	1	1	19.6	692	1	1	2	Unigene72924_JingChaoZuZhi2_3;Unigene72924_JingChaoZuZhi2_blast_0
242	Unigene73162_JingChaoZuZhi2_blast_0	>Unigene73162_JingChaoZuZhi2_blast_0 1 291 glucose-regulated protein 94 [Crassostrea gigas] >Unigene73162_JingChaoZuZhi2_2 [1 - 291] size 293 gap 0 0%	4.4458e-07	97	11.227	1	1	19.6	592	1	1	1	Unigene73162_JingChaoZuZhi2_blast_0
243	Unigene73251_JingChaoZuZhi2_ESTscan_0	>Unigene73251_JingChaoZuZhi2_ESTscan_0 1 293 LEN=293 translated	3.8649e-07	99	10.652	1	1	13.1	1124	1	1	2	Unigene73251_JingChaoZuZhi2_ESTscan_0;Unigene73251_JingChaoZuZhi2_1
244	Unigene73377_JingChaoZuZhi2_2	>Unigene73377_JingChaoZuZhi2_2 [293 - 33] (REVERSE SENSE) size 294 gap 0 0%	0.17933	87	9.2571	1	1	10.3	170	1	1	1	Unigene73377_JingChaoZuZhi2_2
245	Unigene73547_JingChaoZuZhi2_2	>Unigene73547_JingChaoZuZhi2_2 [2 - 295] size 295 gap 0 0%	2.7113e-37	98	10.699	1	1	18.4	34	1	1	2	Unigene73547_JingChaoZuZhi2_2;Unigene73547_JingChaoZuZhi2_blast_0
246	Unigene73684_JingChaoZuZhi2_1	>Unigene73684_JingChaoZuZhi2_1 [254 - 3] (REVERSE SENSE) size 296 gap 0 0%	0.0017877	84	9.0262	1	1	17.9	657	1	1	2	Unigene73684_JingChaoZuZhi2_1;Unigene73684_JingChaoZuZhi2_blast_0
247	Unigene73857_JingChaoZuZhi2_blast_0	>Unigene73857_JingChaoZuZhi2_blast_0 1 297 bifunctional aminoacyl-tRNA synthetase [Gallus gallus] >Unigene73857_JingChaoZuZhi2_1 [1 - 297] size 297 gap 0 0%	0.02418	99	11.691	1	1	23.2	1111	1	1	1	Unigene73857_JingChaoZuZhi2_blast_0
248	Unigene73896_JingChaoZuZhi2_1	>Unigene73896_JingChaoZuZhi2_1 [3 - 296] size 297 gap 0 0%	0.0042861	98	10.106	1	1	23.5	302	1	1	2	Unigene73896_JingChaoZuZhi2_1;Unigene73896_JingChaoZuZhi2_blast_0
249	Unigene74028_JingChaoZuZhi2_2	>Unigene74028_JingChaoZuZhi2_2 [3 - 296] size 298 gap 0 0%	2.9932e-13	98	11.132	2	2	32.7	601;693	2	2	2	Unigene74028_JingChaoZuZhi2_2;Unigene74028_JingChaoZuZhi2_blast_0
250	Unigene7407_JingChaoZuZhi2_3	>Unigene7407_JingChaoZuZhi2_3 [537 - 184] (REVERSE SENSE) size 537 gap 0 0%	6.5574e-08	118	13.61	4	3	33.9	255;317;415;940	4	3	4	Unigene7407_JingChaoZuZhi2_3;Unigene7407_JingChaoZuZhi2_blast_0;gi|238683711|gb|ACR54134.1|;Unigene15959_JingChaoZuZhi2_4
251	Unigene74216_JingChaoZuZhi2_blast_0	>Unigene74216_JingChaoZuZhi2_blast_0 2 298 minus strand receptor for activated protein kinase c1 [Penaeus monodon] >Unigene74216_JingChaoZuZhi2_3 [298 - 2] (REVERSE SENSE) size 299 gap 0 0%	0.00013624	99	11.305	2	2	19.2	683;735	2	2	1	Unigene74216_JingChaoZuZhi2_blast_0
252	Unigene74587_JingChaoZuZhi2_2	>Unigene74587_JingChaoZuZhi2_2 [299 - 3] (REVERSE SENSE) size 301 gap 0 0%	8.7973e-17	99	10.982	5	0	40.4	161;285;286;1052;1151	5	0	5	Unigene74587_JingChaoZuZhi2_2;Unigene74587_JingChaoZuZhi2_blast_0;gi|7105883|emb|CAB75960.1|;gi|32363480|sp|P80888.2|HCY_PALVU;gi|238477259|gb|ACR43471.1|
253	Unigene74775_JingChaoZuZhi2_3	>Unigene74775_JingChaoZuZhi2_3 [303 - 1] (REVERSE SENSE) size 303 gap 0 0%	0.0014251	101	10.878	1	1	10.9	1048	1	1	2	Unigene74775_JingChaoZuZhi2_3;Unigene74775_JingChaoZuZhi2_blast_0
254	Unigene75335_JingChaoZuZhi2_1	>Unigene75335_JingChaoZuZhi2_1 [2 - 250] size 306 gap 0 0%	0.0079845	83	9.1288	1	1	12	291	1	1	2	Unigene75335_JingChaoZuZhi2_1;Unigene75335_JingChaoZuZhi2_blast_0
255	Unigene75965_JingChaoZuZhi2_ESTscan_0	>Unigene75965_JingChaoZuZhi2_ESTscan_0 1 128 LEN=311 minus strand translated	6.9783e-06	43	4.6839	1	1	27.9	959	1	1	1	Unigene75965_JingChaoZuZhi2_ESTscan_0
256	Unigene76238_JingChaoZuZhi2_2	>Unigene76238_JingChaoZuZhi2_2 [246 - 43] (REVERSE SENSE) size 313 gap 0 0%	0.1387	68	6.8166	1	1	25	909	1	1	1	Unigene76238_JingChaoZuZhi2_2
257	Unigene76502_JingChaoZuZhi2_2	>Unigene76502_JingChaoZuZhi2_2 [3 - 314] size 315 gap 0 0%	5.7061e-06	104	11.603	1	1	11.5	131	1	1	2	Unigene76502_JingChaoZuZhi2_2;Unigene76502_JingChaoZuZhi2_blast_0
258	Unigene77429_JingChaoZuZhi2_2	>Unigene77429_JingChaoZuZhi2_2 [322 - 104] (REVERSE SENSE) size 322 gap 0 0%	8.7898e-09	73	7.992	2	2	38.4	988;1019	2	2	2	Unigene77429_JingChaoZuZhi2_2;Unigene77429_JingChaoZuZhi2_blast_0
259	Unigene78226_JingChaoZuZhi2_2	>Unigene78226_JingChaoZuZhi2_2 [2 - 328] size 328 gap 0 0%	3.6438e-134	109	11.581	5	5	61.5	41;42;232;455;648	5	5	2	Unigene78226_JingChaoZuZhi2_2;Unigene78226_JingChaoZuZhi2_blast_0
260	Unigene7825_JingChaoZuZhi2_2	>Unigene7825_JingChaoZuZhi2_2 [270 - 1] (REVERSE SENSE) size 272 gap 0 0%	1.2955e-18	90	10.728	4	3	57.8	167;222;597;609	4	3	3	Unigene7825_JingChaoZuZhi2_2;Unigene7825_JingChaoZuZhi2_blast_0;gi|123316186|gb|ABM74408.1|
261	Unigene7881_JingChaoZuZhi2_1	>Unigene7881_JingChaoZuZhi2_1 [2 - 370] size 375 gap 0 0%	4.6989e-28	123	13.845	5	4	44.7	146;266;287;465;1158	5	4	4	Unigene7881_JingChaoZuZhi2_1;Unigene7881_JingChaoZuZhi2_blast_0;Unigene91458_JingChaoZuZhi2_2;Unigene91458_JingChaoZuZhi2_blast_0
262	Unigene78880_JingChaoZuZhi2_1	>Unigene78880_JingChaoZuZhi2_1 [332 - 3] (REVERSE SENSE) size 334 gap 0 0%	0.00072091	110	12.637	1	1	12.7	431	1	1	2	Unigene78880_JingChaoZuZhi2_1;Unigene78880_JingChaoZuZhi2_blast_0
263	Unigene78919_JingChaoZuZhi2_3	>Unigene78919_JingChaoZuZhi2_3 [327 - 1] (REVERSE SENSE) size 334 gap 0 0%	0.0017002	109	12.528	2	2	12.8	305;738	2	2	2	Unigene78919_JingChaoZuZhi2_3;Unigene78919_JingChaoZuZhi2_blast_0
264	Unigene79905_JingChaoZuZhi2_blast_0	>Unigene79905_JingChaoZuZhi2_blast_0 3 341 proteasome alpha 3 subunit [Bombyx mori] >gi|95102712|gb|ABF51297.1| proteasome alpha 3 subunit [Bombyx mori] >Unigene79905_JingChaoZuZhi2_1 [3 - 341] size 343 gap 0 0%	2.9423e-05	113	12.058	1	1	17.7	448	1	1	1	Unigene79905_JingChaoZuZhi2_blast_0
265	Unigene80275_JingChaoZuZhi2_blast_0	>Unigene80275_JingChaoZuZhi2_blast_0 1 345 glycosyl-phosphatidylinositol-linked carbonic anhydrase [Callinectes sapidus] >Unigene80275_JingChaoZuZhi2_1 [1 - 345] size 347 gap 0 0%	1.3109e-14	115	12.583	2	2	37.4	1098;1131	2	2	1	Unigene80275_JingChaoZuZhi2_blast_0
266	Unigene80531_JingChaoZuZhi2_1	>Unigene80531_JingChaoZuZhi2_1 [14 - 229] size 349 gap 0 0%	2.2158e-60	72	8.1622	1	1	23.6	186	1	1	2	Unigene80531_JingChaoZuZhi2_1;Unigene80531_JingChaoZuZhi2_blast_0
267	Unigene81068_JingChaoZuZhi2_2	>Unigene81068_JingChaoZuZhi2_2 [83 - 355] size 355 gap 0 0%	0.07296	91	9.2408	1	1	17.6	168	1	1	2	Unigene81068_JingChaoZuZhi2_2;Unigene81068_JingChaoZuZhi2_blast_0
268	Unigene81126_JingChaoZuZhi2_ESTscan_0	>Unigene81126_JingChaoZuZhi2_ESTscan_0 1 356 LEN=356 minus strand translated	0.024536	120	13.389	1	1	8.3	1132	1	1	2	Unigene81126_JingChaoZuZhi2_ESTscan_0;Unigene81126_JingChaoZuZhi2_2
269	Unigene81371_JingChaoZuZhi2_3	>Unigene81371_JingChaoZuZhi2_3 [359 - 3] (REVERSE SENSE) size 359 gap 0 0%	0.0058583	119	12.984	1	1	21.8	373	1	1	2	Unigene81371_JingChaoZuZhi2_3;Unigene81371_JingChaoZuZhi2_blast_0
270	Unigene81780_JingChaoZuZhi2_2	>Unigene81780_JingChaoZuZhi2_2 [263 - 3] (REVERSE SENSE) size 363 gap 0 0%	2.4497e-25	87	9.8714	1	1	19.5	207	1	1	2	Unigene81780_JingChaoZuZhi2_2;Unigene81780_JingChaoZuZhi2_blast_0
271	Unigene81911_JingChaoZuZhi2_3	>Unigene81911_JingChaoZuZhi2_3 [3 - 365] size 365 gap 0 0%	2.2746e-05	121	13.562	1	1	10.7	1040	1	1	2	Unigene81911_JingChaoZuZhi2_3;Unigene81911_JingChaoZuZhi2_blast_0
272	Unigene82442_JingChaoZuZhi2_1	>Unigene82442_JingChaoZuZhi2_1 [1 - 369] size 371 gap 0 0%	9.8688e-66	123	14.196	8	8	63.4	122;141;180;339;538;650;651;723	8	8	2	Unigene82442_JingChaoZuZhi2_1;Unigene82442_JingChaoZuZhi2_blast_0
273	Unigene82613_JingChaoZuZhi2_1	>Unigene82613_JingChaoZuZhi2_1 [3 - 317] size 373 gap 0 0%	7.8263e-30	105	12.46	1	1	19	810	1	1	2	Unigene82613_JingChaoZuZhi2_1;Unigene82613_JingChaoZuZhi2_blast_0
274	Unigene82690_JingChaoZuZhi2_blast_0	>Unigene82690_JingChaoZuZhi2_blast_0 1 372 ribosomal protein rpl7 [Lineus viridis] >Unigene82690_JingChaoZuZhi2_1 [1 - 372] size 374 gap 0 0%	4.5559e-05	124	14.522	2	2	13.7	531;610	2	2	1	Unigene82690_JingChaoZuZhi2_blast_0
275	Unigene82744_JingChaoZuZhi2_3	>Unigene82744_JingChaoZuZhi2_3 [375 - 1] (REVERSE SENSE) size 375 gap 0 0%	5.8318e-28	125	13.999	3	3	39.2	487;1106;1107	3	3	2	Unigene82744_JingChaoZuZhi2_3;Unigene82744_JingChaoZuZhi2_blast_0
276	Unigene82868_JingChaoZuZhi2_2	>Unigene82868_JingChaoZuZhi2_2 [377 - 3] (REVERSE SENSE) size 377 gap 0 0%	9.7643e-30	125	14.356	2	2	22.4	206;482	2	2	2	Unigene82868_JingChaoZuZhi2_2;Unigene82868_JingChaoZuZhi2_blast_0
277	Unigene83046_JingChaoZuZhi2_blast_0	>Unigene83046_JingChaoZuZhi2_blast_0 2 379 Proteasome subunit beta type-6 [Camponotus floridanus] >Unigene83046_JingChaoZuZhi2_1 [2 - 379] size 379 gap 0 0%	1.1855e-16	126	13.451	2	2	31	567;868	2	2	1	Unigene83046_JingChaoZuZhi2_blast_0
278	Unigene83133_JingChaoZuZhi2_blast_0	>Unigene83133_JingChaoZuZhi2_blast_0 1 378 ubiquitin carboxyl-terminal esterase L3 [Scylla paramamosain] >Unigene83133_JingChaoZuZhi2_1 [1 - 378] size 380 gap 0 0%	1.805e-10	126	14.131	3	3	42.1	38;179;792	3	3	2	Unigene83133_JingChaoZuZhi2_blast_0;gi|225908473|gb|ACO36738.1|
279	Unigene83503_JingChaoZuZhi2_blast_0	>Unigene83503_JingChaoZuZhi2_blast_0 1 384 Cct2 protein [Danio rerio] >Unigene83503_JingChaoZuZhi2_1 [1 - 384] size 386 gap 0 0%	0.0022485	128	13.631	1	1	10.9	883	1	1	1	Unigene83503_JingChaoZuZhi2_blast_0
280	Unigene83523_JingChaoZuZhi2_blast_0	>Unigene83523_JingChaoZuZhi2_blast_0 1 384 cathepsin B [Marsupenaeus japonicus] >Unigene83523_JingChaoZuZhi2_3 [1 - 384] size 386 gap 0 0%	0.01995	128	14.325	1	1	8.6	402	1	1	1	Unigene83523_JingChaoZuZhi2_blast_0
281	Unigene83675_JingChaoZuZhi2_ESTscan_0	>Unigene83675_JingChaoZuZhi2_ESTscan_0 1 388 LEN=388 minus strand translated	1.3265e-07	129	13.58	1	1	22.5	993	1	1	2	Unigene83675_JingChaoZuZhi2_ESTscan_0;Unigene83675_JingChaoZuZhi2_5
282	Unigene83808_JingChaoZuZhi2_blast_0	>Unigene83808_JingChaoZuZhi2_blast_0 1 309 minus strand PREDICTED: histone cluster 1, H2ae-like [Rattus norvegicus]	1.1052e-28	103	11.466	5	5	31.1	502;526;999;1000;1027	5	5	2	Unigene83808_JingChaoZuZhi2_blast_0;Unigene83808_JingChaoZuZhi2_3
283	Unigene84286_JingChaoZuZhi2_ESTscan_0	>Unigene84286_JingChaoZuZhi2_ESTscan_0 1 398 LEN=398 translated	5.5738e-44	133	14.279	4	4	51.9	330;433;1137;1170	4	4	2	Unigene84286_JingChaoZuZhi2_ESTscan_0;Unigene84286_JingChaoZuZhi2_2
284	Unigene84417_JingChaoZuZhi2_1	>Unigene84417_JingChaoZuZhi2_1 [2 - 361] size 400 gap 0 0%	6.3454e-26	120	12.857	1	1	19.2	184	1	1	2	Unigene84417_JingChaoZuZhi2_1;Unigene84417_JingChaoZuZhi2_blast_0
285	Unigene84420_JingChaoZuZhi2_2	>Unigene84420_JingChaoZuZhi2_2 [3 - 398] size 400 gap 0 0%	0.00073596	132	14.744	1	1	9.8	680	1	1	2	Unigene84420_JingChaoZuZhi2_2;Unigene84420_JingChaoZuZhi2_blast_0
286	Unigene84698_JingChaoZuZhi2_4	>Unigene84698_JingChaoZuZhi2_4 [404 - 3] (REVERSE SENSE) size 404 gap 0 0%	2.448e-07	134	15.152	1	1	14.2	603	1	1	2	Unigene84698_JingChaoZuZhi2_4;Unigene84698_JingChaoZuZhi2_blast_0
287	Unigene84955_JingChaoZuZhi2_2	>Unigene84955_JingChaoZuZhi2_2 [2 - 406] size 408 gap 0 0%	1.5135e-07	135	15.882	1	1	13.3	558	1	1	2	Unigene84955_JingChaoZuZhi2_2;Unigene84955_JingChaoZuZhi2_blast_0
288	Unigene85949_JingChaoZuZhi2_blast_0	>Unigene85949_JingChaoZuZhi2_blast_0 1 165 minus strand PREDICTED: UMP-CMP kinase 1-like [Saccoglossus kowalevskii]	0.021424	55	6.3	1	1	20	846	1	1	1	Unigene85949_JingChaoZuZhi2_blast_0
289	Unigene85992_JingChaoZuZhi2_1	>Unigene85992_JingChaoZuZhi2_1 [59 - 367] size 427 gap 0 0%	0.001938	103	11.928	1	1	10.7	1063	1	1	2	Unigene85992_JingChaoZuZhi2_1;Unigene85992_JingChaoZuZhi2_blast_0
290	Unigene86145_JingChaoZuZhi2_blast_0	>Unigene86145_JingChaoZuZhi2_blast_0 3 428 minus strand PREDICTED: similar to Chain D, Crystal Structure Of Arp23 COMPLEX [Gallus gallus] >Unigene86145_JingChaoZuZhi2_2 [427 - 2] (REVERSE SENSE) size 429 gap 0 0%	0.0005483	142	16.505	1	1	7.7	154	1	1	1	Unigene86145_JingChaoZuZhi2_blast_0
291	Unigene86572_JingChaoZuZhi2_3	>Unigene86572_JingChaoZuZhi2_3 [413 - 3] (REVERSE SENSE) size 438 gap 0 0%	7.5495e-06	137	15.839	2	2	13.9	642;885	2	2	3	Unigene86572_JingChaoZuZhi2_3;Unigene86572_JingChaoZuZhi2_blast_0;Unigene89949_JingChaoZuZhi2_blast_0
292	Unigene86603_JingChaoZuZhi2_1	>Unigene86603_JingChaoZuZhi2_1 [3 - 437] size 439 gap 0 0%	4.3448e-45	145	16.515	4	4	33.1	400;851;1118;1163	4	4	2	Unigene86603_JingChaoZuZhi2_1;Unigene86603_JingChaoZuZhi2_blast_0
293	Unigene86840_JingChaoZuZhi2_blast_0	>Unigene86840_JingChaoZuZhi2_blast_0 3 428 minus strand PREDICTED: similar to DEAD box ATP-dependent RNA helicase [Tribolium castaneum] >Unigene86840_JingChaoZuZhi2_5 [442 - 17] (REVERSE SENSE) size 444 gap 0 0%	0.00056295	142	16.396	1	1	7	478	1	1	1	Unigene86840_JingChaoZuZhi2_blast_0
294	Unigene86876_JingChaoZuZhi2_blast_0	>Unigene86876_JingChaoZuZhi2_blast_0 3 230 calponin [Chironomus riparius] >Unigene86876_JingChaoZuZhi2_2 [3 - 230] size 445 gap 0 0%	0.00011439	76	8.169	1	1	21.1	87	1	1	1	Unigene86876_JingChaoZuZhi2_blast_0
295	Unigene87044_JingChaoZuZhi2_2	>Unigene87044_JingChaoZuZhi2_2 [448 - 29] (REVERSE SENSE) size 448 gap 0 0%	0.00025947	140	15.669	1	1	10.7	424	1	1	2	Unigene87044_JingChaoZuZhi2_2;Unigene87044_JingChaoZuZhi2_blast_0
296	Unigene87074_JingChaoZuZhi2_blast_0	>Unigene87074_JingChaoZuZhi2_blast_0 3 212 ADP ribosylation factor 4 [Marsupenaeus japonicus] >Unigene87074_JingChaoZuZhi2_1 [3 - 212] size 449 gap 0 0%	1.605e-22	70	8.002	3	3	45.7	117;573;787	3	3	1	Unigene87074_JingChaoZuZhi2_blast_0
297	Unigene87149_JingChaoZuZhi2_1	>Unigene87149_JingChaoZuZhi2_1 [1 - 405] size 445 gap 0 0%	4.8657e-05	135	14.973	1	1	20	500	1	1	2	Unigene87149_JingChaoZuZhi2_1;Unigene87149_JingChaoZuZhi2_blast_0
298	Unigene8721_JingChaoZuZhi2_1	>Unigene8721_JingChaoZuZhi2_1 [1 - 687] size 1218 gap 12 0.98%	1.0342e-32	229	25.248	3	3	16.6	794;957;958	3	3	2	Unigene8721_JingChaoZuZhi2_1;Unigene8721_JingChaoZuZhi2_blast_0
299	Unigene87217_JingChaoZuZhi2_blast_0	>Unigene87217_JingChaoZuZhi2_blast_0 1 450 minus strand PREDICTED: wu:fa07b03 [Danio rerio] >Unigene87217_JingChaoZuZhi2_3 [452 - 3] (REVERSE SENSE) size 452 gap 0 0%	4.1247e-05	150	17.157	1	1	12	113	1	1	1	Unigene87217_JingChaoZuZhi2_blast_0
300	Unigene87224_JingChaoZuZhi2_1	>Unigene87224_JingChaoZuZhi2_1 [2 - 370] size 452 gap 0 0%	1.1988e-60	123	14.448	8	8	73.2	264;520;545;620;739;740;956;1165	8	8	2	Unigene87224_JingChaoZuZhi2_1;Unigene87224_JingChaoZuZhi2_blast_0
301	Unigene87273_JingChaoZuZhi2_1	>Unigene87273_JingChaoZuZhi2_1 [2 - 394] size 453 gap 0 0%	0.00047291	131	15.096	2	2	17.6	277;363	2	2	2	Unigene87273_JingChaoZuZhi2_1;Unigene87273_JingChaoZuZhi2_blast_0
302	Unigene87416_JingChaoZuZhi2_1	>Unigene87416_JingChaoZuZhi2_1 [3 - 422] size 456 gap 0 0%	1.6181e-11	140	15.982	3	3	24.3	688;772;917	3	3	2	Unigene87416_JingChaoZuZhi2_1;Unigene87416_JingChaoZuZhi2_blast_0
303	Unigene87476_JingChaoZuZhi2_3	>Unigene87476_JingChaoZuZhi2_3 [1 - 456] size 458 gap 0 0%	0.0023981	152	16.387	1	1	11.2	29	1	1	1	Unigene87476_JingChaoZuZhi2_3
304	Unigene87551_JingChaoZuZhi2_1	>Unigene87551_JingChaoZuZhi2_1 [1 - 363] size 459 gap 0 0%	3.2597e-08	121	13.226	2	2	40.5	10;634	2	2	2	Unigene87551_JingChaoZuZhi2_1;Unigene87551_JingChaoZuZhi2_blast_0
305	Unigene87567_JingChaoZuZhi2_2	>Unigene87567_JingChaoZuZhi2_2 [3 - 458] size 460 gap 0 0%	2.9153e-18	152	17.019	4	1	32.2	289;539;577;963	4	1	2	Unigene87567_JingChaoZuZhi2_2;Unigene87567_JingChaoZuZhi2_blast_0
306	Unigene87590_JingChaoZuZhi2_blast_0	>Unigene87590_JingChaoZuZhi2_blast_0 2 454 fibrillarin protein [Glossina morsitans morsitans] >Unigene87590_JingChaoZuZhi2_2 [2 - 454] size 460 gap 0 0%	0.0059667	151	16.589	1	1	13.2	720	1	1	1	Unigene87590_JingChaoZuZhi2_blast_0
307	Unigene87731_JingChaoZuZhi2_3	>Unigene87731_JingChaoZuZhi2_3 [462 - 1] (REVERSE SENSE) size 464 gap 0 0%	4.6101e-22	154	17.022	3	3	29.2	99;709;825	3	3	2	Unigene87731_JingChaoZuZhi2_3;Unigene87731_JingChaoZuZhi2_blast_0
308	Unigene88047_JingChaoZuZhi2_blast_0	>Unigene88047_JingChaoZuZhi2_blast_0 1 360 acid ceramidase isoform c [Homo sapiens] >Unigene88047_JingChaoZuZhi2_1 [1 - 360] size 472 gap 0 0%	2.0941e-07	120	13.59	1	1	18.3	596	1	1	1	Unigene88047_JingChaoZuZhi2_blast_0
309	Unigene88102_JingChaoZuZhi2_blast_0	>Unigene88102_JingChaoZuZhi2_blast_0 1 300 minus strand Inorganic pyrophosphatase [Harpegnathos saltator] >Unigene88102_JingChaoZuZhi2_2 [473 - 174] (REVERSE SENSE) size 473 gap 0 0%	5.5509e-09	100	11.138	2	2	26	1014;1042	2	2	1	Unigene88102_JingChaoZuZhi2_blast_0
310	Unigene88178_JingChaoZuZhi2_blast_0	>Unigene88178_JingChaoZuZhi2_blast_0 1 474 minus strand Coatomer subunit beta [Harpegnathos saltator] >Unigene88178_JingChaoZuZhi2_4 [476 - 3] (REVERSE SENSE) size 476 gap 0 0%	1.0208e-07	158	17.501	1	1	7.6	321	1	1	1	Unigene88178_JingChaoZuZhi2_blast_0
311	Unigene8866_JingChaoZuZhi2_1	>Unigene8866_JingChaoZuZhi2_1 [2 - 229] size 251 gap 0 0%	1.0007e-15	76	7.8326	1	1	27.6	869	1	1	1	Unigene8866_JingChaoZuZhi2_1
312	Unigene88740_JingChaoZuZhi2_1	>Unigene88740_JingChaoZuZhi2_1 [1 - 489] size 491 gap 0 0%	6.716e-53	163	17.982	4	4	31.9	24;25;135;980	4	4	2	Unigene88740_JingChaoZuZhi2_1;Unigene88740_JingChaoZuZhi2_blast_0
313	Unigene88952_JingChaoZuZhi2_4	>Unigene88952_JingChaoZuZhi2_4 [413 - 3] (REVERSE SENSE) size 496 gap 0 0%	0.0091271	137	15.48	1	1	5.1	335	1	1	2	Unigene88952_JingChaoZuZhi2_4;Unigene88952_JingChaoZuZhi2_blast_0
314	Unigene89105_JingChaoZuZhi2_4	>Unigene89105_JingChaoZuZhi2_4 [501 - 1] (REVERSE SENSE) size 501 gap 0 0%	2.1426e-19	167	19.297	3	3	25.7	473;670;899	3	3	2	Unigene89105_JingChaoZuZhi2_4;Unigene89105_JingChaoZuZhi2_blast_0
315	Unigene89233_JingChaoZuZhi2_blast_0	>Unigene89233_JingChaoZuZhi2_blast_0 1 504 PREDICTED: similar to isocitrate dehydrogenase [Tribolium castaneum] >Unigene89233_JingChaoZuZhi2_2 [1 - 504] size 506 gap 0 0%	0.00072306	168	18.971	1	1	8.3	982	1	1	1	Unigene89233_JingChaoZuZhi2_blast_0
316	Unigene89257_JingChaoZuZhi2_1	>Unigene89257_JingChaoZuZhi2_1 [53 - 505] size 507 gap 0 0%	0.00095552	151	16.373	1	1	7.3	494	1	1	2	Unigene89257_JingChaoZuZhi2_1;Unigene89257_JingChaoZuZhi2_blast_0
317	Unigene89259_JingChaoZuZhi2_1	>Unigene89259_JingChaoZuZhi2_1 [79 - 291] size 507 gap 0 0%	0.010236	71	8.6508	1	1	8.5	1154	1	1	1	Unigene89259_JingChaoZuZhi2_1
318	Unigene89499_JingChaoZuZhi2_1	>Unigene89499_JingChaoZuZhi2_1 [3 - 515] size 515 gap 0 0%	2.96e-10	171	19.184	2	2	23.4	19;915	2	2	2	Unigene89499_JingChaoZuZhi2_1;Unigene89499_JingChaoZuZhi2_blast_0
319	Unigene89607_JingChaoZuZhi2_blast_0	>Unigene89607_JingChaoZuZhi2_blast_0 1 519 GDP-mannose 4,6 dehydratase [Salmo salar] >gi|209736520|gb|ACI69129.1| GDP-mannose 4,6 dehydratase [Salmo salar] >Unigene89607_JingChaoZuZhi2_3 [1 - 519] size 519 gap 0 0%	1.464e-46	173	19.608	3	3	29.5	718;1078;1084	3	3	1	Unigene89607_JingChaoZuZhi2_blast_0
320	Unigene89627_JingChaoZuZhi2_blast_0	>Unigene89627_JingChaoZuZhi2_blast_0 3 518 minus strand RecName: Full=Eukaryotic translation initiation factor 3 subunit E Short=eIF3e AltName: Full=Eukaryotic translation initiation factor 3 subunit 6 >Unigene89627_JingChaoZuZhi2_3 [518 - 3] (REVERSE SENS	0.01511	172	20.06	1	1	7.6	408	1	1	1	Unigene89627_JingChaoZuZhi2_blast_0
321	Unigene89658_JingChaoZuZhi2_1	>Unigene89658_JingChaoZuZhi2_1 [18 - 488] size 521 gap 0 0%	2.4004e-14	157	17.8	2	2	25.5	47;712	2	2	2	Unigene89658_JingChaoZuZhi2_1;Unigene89658_JingChaoZuZhi2_blast_0
322	Unigene89664_JingChaoZuZhi2_blast_0	>Unigene89664_JingChaoZuZhi2_blast_0 1 519 tail muscle elongation factor 1 gamma [Procambarus clarkii] >Unigene89664_JingChaoZuZhi2_2 [1 - 519] size 521 gap 0 0%	6.9679e-09	173	20.19	2	2	18.5	159;446	2	2	1	Unigene89664_JingChaoZuZhi2_blast_0
323	Unigene89752_JingChaoZuZhi2_3	>Unigene89752_JingChaoZuZhi2_3 [521 - 72] (REVERSE SENSE) size 523 gap 0 0%	3.5297e-89	150	16.722	5	3	32	175;778;839;843;867	5	3	2	Unigene89752_JingChaoZuZhi2_3;Unigene89752_JingChaoZuZhi2_blast_0
324	Unigene89781_JingChaoZuZhi2_blast_0	>Unigene89781_JingChaoZuZhi2_blast_0 1 363 GTP-binding protein SAR1b [Caligus rogercresseyi] >Unigene89781_JingChaoZuZhi2_1 [1 - 363] size 524 gap 0 0%	7.3316e-13	121	13.652	1	1	19	17	1	1	1	Unigene89781_JingChaoZuZhi2_blast_0
325	Unigene90109_JingChaoZuZhi2_blast_0	>Unigene90109_JingChaoZuZhi2_blast_0 1 534 minus strand translation initiation factor 2 gamma subunit [Oniscus asellus] >Unigene90109_JingChaoZuZhi2_3 [536 - 3] (REVERSE SENSE) size 536 gap 0 0%	2.1343e-14	178	19.547	1	1	11.2	269	1	1	1	Unigene90109_JingChaoZuZhi2_blast_0
326	Unigene90419_JingChaoZuZhi2_4	>Unigene90419_JingChaoZuZhi2_4 [468 - 211] (REVERSE SENSE) size 550 gap 0 0%	1.0031e-07	86	9.6753	1	1	19.8	331	1	1	2	Unigene90419_JingChaoZuZhi2_4;Unigene90419_JingChaoZuZhi2_blast_0
327	Unigene90508_JingChaoZuZhi2_2	>Unigene90508_JingChaoZuZhi2_2 [3 - 551] size 553 gap 0 0%	3.7271e-06	183	21.018	2	2	8.2	128;218	2	2	2	Unigene90508_JingChaoZuZhi2_2;Unigene90508_JingChaoZuZhi2_blast_0
328	Unigene90556_JingChaoZuZhi2_2	>Unigene90556_JingChaoZuZhi2_2 [554 - 3] (REVERSE SENSE) size 555 gap 0 0%	6.65e-11	184	21.69	2	2	16.3	304;441	2	2	2	Unigene90556_JingChaoZuZhi2_2;Unigene90556_JingChaoZuZhi2_blast_0
329	Unigene90730_JingChaoZuZhi2_5	>Unigene90730_JingChaoZuZhi2_5 [562 - 32] (REVERSE SENSE) size 562 gap 0 0%	3.8039e-11	177	19.676	1	1	6.8	695	1	1	2	Unigene90730_JingChaoZuZhi2_5;Unigene90730_JingChaoZuZhi2_blast_0
330	Unigene90841_JingChaoZuZhi2_2	>Unigene90841_JingChaoZuZhi2_2 [24 - 563] size 565 gap 0 0%	2.9507e-07	180	20.747	2	2	16.7	284;1171	2	2	2	Unigene90841_JingChaoZuZhi2_2;Unigene90841_JingChaoZuZhi2_blast_0
331	Unigene90875_JingChaoZuZhi2_4	>Unigene90875_JingChaoZuZhi2_4 [566 - 3] (REVERSE SENSE) size 567 gap 0 0%	1.0885e-12	188	20.855	2	2	20.7	391;991	2	2	2	Unigene90875_JingChaoZuZhi2_4;Unigene90875_JingChaoZuZhi2_blast_0
332	Unigene91084_JingChaoZuZhi2_blast_0	>Unigene91084_JingChaoZuZhi2_blast_0 2 577 minus strand GJ22316 [Drosophila virilis] >gi|194145520|gb|EDW61916.1| GJ22316 [Drosophila virilis] >Unigene91084_JingChaoZuZhi2_4 [577 - 2] (REVERSE SENSE) size 578 gap 0 0%	2.956e-15	192	21.285	3	3	20.8	126;663;757	3	3	1	Unigene91084_JingChaoZuZhi2_blast_0
333	Unigene91197_JingChaoZuZhi2_2	>Unigene91197_JingChaoZuZhi2_2 [582 - 340] (REVERSE SENSE) size 584 gap 0 0%	1.3483e-05	81	8.8389	2	2	17.3	844;1028	2	2	2	Unigene91197_JingChaoZuZhi2_2;Unigene91197_JingChaoZuZhi2_blast_0
334	Unigene91254_JingChaoZuZhi2_blast_0	>Unigene91254_JingChaoZuZhi2_blast_0 3 587 hemocyanin subunit 1 [Metacarcinus magister] >Unigene91254_JingChaoZuZhi2_3 [3 - 587] size 587 gap 0 0%	3.1194e-56	195	22.86	5	3	31.8	325;522;653;654;813	5	3	1	Unigene91254_JingChaoZuZhi2_blast_0
335	Unigene91561_JingChaoZuZhi2_blast_0	>Unigene91561_JingChaoZuZhi2_blast_0 3 602 minus strand ribosomal protein L5 [Crassostrea gigas] >Unigene91561_JingChaoZuZhi2_2 [602 - 3] (REVERSE SENSE) size 604 gap 0 0%	7.1943e-19	200	22.641	2	2	11.5	71;665	2	2	2	Unigene91561_JingChaoZuZhi2_blast_0;gi|262401289|gb|ACY66547.1|
336	Unigene91597_JingChaoZuZhi2_4	>Unigene91597_JingChaoZuZhi2_4 [603 - 1] (REVERSE SENSE) size 605 gap 0 0%	2.8919e-13	201	22.629	2	2	15.4	1103;1127	2	2	2	Unigene91597_JingChaoZuZhi2_4;Unigene91597_JingChaoZuZhi2_blast_0
337	Unigene91655_JingChaoZuZhi2_2	>Unigene91655_JingChaoZuZhi2_2 [1 - 606] size 608 gap 0 0%	3.6431e-05	202	23.201	2	2	16.3	283;908	2	2	2	Unigene91655_JingChaoZuZhi2_2;Unigene91655_JingChaoZuZhi2_blast_0
338	Unigene91658_JingChaoZuZhi2_1	>Unigene91658_JingChaoZuZhi2_1 [3 - 608] size 609 gap 0 0%	9.1269e-37	202	20.792	2	2	16.3	385;474	2	2	2	Unigene91658_JingChaoZuZhi2_1;Unigene91658_JingChaoZuZhi2_blast_0
339	Unigene91766_JingChaoZuZhi2_2	>Unigene91766_JingChaoZuZhi2_2 [1 - 612] size 614 gap 0 0%	1.0401e-05	204	21.896	2	2	11.8	145;886	2	2	2	Unigene91766_JingChaoZuZhi2_2;Unigene91766_JingChaoZuZhi2_blast_0
340	Unigene91790_JingChaoZuZhi2_3	>Unigene91790_JingChaoZuZhi2_3 [615 - 1] (REVERSE SENSE) size 616 gap 0 0%	4.2972e-07	205	22.651	1	1	7.3	288	1	1	1	Unigene91790_JingChaoZuZhi2_3
341	Unigene91839_JingChaoZuZhi2_blast_0	>Unigene91839_JingChaoZuZhi2_blast_0 1 618 minus strand AGAP000562-PA [Anopheles gambiae str. PEST] >gi|215276018|sp|Q7PS12.4|MOEH_ANOGA RecName: Full=Moesin/ezrin/radixin homolog 1 >gi|157018679|gb|EAA06305.5| AGAP000562-PA [Anopheles gambiae str. PEST] >	0.0034551	206	24.77	1	1	4.9	75	1	1	1	Unigene91839_JingChaoZuZhi2_blast_0
342	Unigene91845_JingChaoZuZhi2_blast_0	>Unigene91845_JingChaoZuZhi2_blast_0 2 283 PREDICTED: similar to gdp mannose-4,6-dehydratase [Tribolium castaneum] >Unigene91845_JingChaoZuZhi2_1 [2 - 283] size 620 gap 0 0%	1.4799e-32	94	10.805	2	2	30.9	63;211	2	2	1	Unigene91845_JingChaoZuZhi2_blast_0
343	Unigene91901_JingChaoZuZhi2_2	>Unigene91901_JingChaoZuZhi2_2 [1 - 561] size 623 gap 0 0%	0.01647	187	21.494	1	1	3.7	1112	1	1	2	Unigene91901_JingChaoZuZhi2_2;Unigene91901_JingChaoZuZhi2_blast_0
344	Unigene91967_JingChaoZuZhi2_1	>Unigene91967_JingChaoZuZhi2_1 [24 - 626] size 628 gap 0 0%	7.3621e-08	201	23.535	1	1	5	555	1	1	2	Unigene91967_JingChaoZuZhi2_1;Unigene91967_JingChaoZuZhi2_blast_0
345	Unigene91972_JingChaoZuZhi2_blast_0	>Unigene91972_JingChaoZuZhi2_blast_0 2 511 minus strand Unknown (protein for MGC:99279) [Xenopus laevis] >Unigene91972_JingChaoZuZhi2_3 [627 - 118] (REVERSE SENSE) size 628 gap 0 0%	1.167e-25	170	19.343	2	2	24.7	115;1024	2	2	1	Unigene91972_JingChaoZuZhi2_blast_0
346	Unigene91993_JingChaoZuZhi2_5	>Unigene91993_JingChaoZuZhi2_5 [629 - 3] (REVERSE SENSE) size 629 gap 0 0%	2.1259e-05	209	22.972	1	1	5.7	873	1	1	2	Unigene91993_JingChaoZuZhi2_5;Unigene91993_JingChaoZuZhi2_blast_0
347	Unigene92030_JingChaoZuZhi2_1	>Unigene92030_JingChaoZuZhi2_1 [2 - 631] size 632 gap 0 0%	1.7641e-07	210	22.845	3	3	18.6	673;732;1037	3	3	2	Unigene92030_JingChaoZuZhi2_1;Unigene92030_JingChaoZuZhi2_blast_0
348	Unigene92159_JingChaoZuZhi2_2	>Unigene92159_JingChaoZuZhi2_2 [1 - 639] size 640 gap 0 0%	1.5453e-26	213	22.926	1	1	13.6	753	1	1	2	Unigene92159_JingChaoZuZhi2_2;Unigene92159_JingChaoZuZhi2_blast_0
349	Unigene92178_JingChaoZuZhi2_2	>Unigene92178_JingChaoZuZhi2_2 [38 - 286] size 641 gap 0 0%	0.0094082	83	8.9179	1	1	7.2	1049	1	1	1	Unigene92178_JingChaoZuZhi2_2
350	Unigene92212_JingChaoZuZhi2_3	>Unigene92212_JingChaoZuZhi2_3 [626 - 72] (REVERSE SENSE) size 644 gap 0 0%	0.004734	185	20.512	2	2	9.2	553;1168	2	2	2	Unigene92212_JingChaoZuZhi2_3;Unigene92212_JingChaoZuZhi2_blast_0
351	Unigene92213_JingChaoZuZhi2_blast_0	>Unigene92213_JingChaoZuZhi2_blast_0 1 642 minus strand PREDICTED: proteasome 26S non-ATPase subunit 2-like [Saccoglossus kowalevskii] >Unigene92213_JingChaoZuZhi2_4 [644 - 3] (REVERSE SENSE) size 644 gap 0 0%	0.0034412	214	22.892	1	1	7.9	731	1	1	1	Unigene92213_JingChaoZuZhi2_blast_0
352	Unigene92237_JingChaoZuZhi2_1	>Unigene92237_JingChaoZuZhi2_1 [125 - 646] size 646 gap 0 0%	1.0089e-10	174	20.064	1	1	7.5	142	1	1	2	Unigene92237_JingChaoZuZhi2_1;Unigene92237_JingChaoZuZhi2_blast_0
353	Unigene92378_JingChaoZuZhi2_3	>Unigene92378_JingChaoZuZhi2_3 [656 - 15] (REVERSE SENSE) size 656 gap 0 0%	1.5519e-09	214	23.148	3	3	15.4	529;875;1105	3	3	2	Unigene92378_JingChaoZuZhi2_3;Unigene92378_JingChaoZuZhi2_blast_0
354	Unigene92549_JingChaoZuZhi2_4	>Unigene92549_JingChaoZuZhi2_4 [666 - 1] (REVERSE SENSE) size 668 gap 0 0%	1.4575e-14	222	23.907	1	1	9	638	1	1	2	Unigene92549_JingChaoZuZhi2_4;Unigene92549_JingChaoZuZhi2_blast_0
355	Unigene92642_JingChaoZuZhi2_3	>Unigene92642_JingChaoZuZhi2_3 [674 - 3] (REVERSE SENSE) size 675 gap 0 0%	2.8007e-08	224	25.759	2	2	18.3	390;901	2	2	2	Unigene92642_JingChaoZuZhi2_3;Unigene92642_JingChaoZuZhi2_blast_0
356	Unigene92756_JingChaoZuZhi2_blast_0	>Unigene92756_JingChaoZuZhi2_blast_0 1 681 PREDICTED: similar to past-1 [Nasonia vitripennis] >Unigene92756_JingChaoZuZhi2_2 [1 - 681] size 683 gap 0 0%	4.8256e-16	227	25.796	3	3	18.1	457;461;1110	3	3	2	Unigene92756_JingChaoZuZhi2_blast_0;Unigene92247_JingChaoZuZhi2_blast_0
357	Unigene92763_JingChaoZuZhi2_ESTscan_0	>Unigene92763_JingChaoZuZhi2_ESTscan_0 1 684 LEN=684 minus strand translated >Unigene92763_JingChaoZuZhi2_2 [684 - 1] (REVERSE SENSE) size 684 gap 0 0%	1.1881e-66	228	26.345	7	7	37.7	36;258;399;483;973;1097;1159	7	7	1	Unigene92763_JingChaoZuZhi2_ESTscan_0
358	Unigene92783_JingChaoZuZhi2_blast_0	>Unigene92783_JingChaoZuZhi2_blast_0 1 684 minus strand Iron/zinc purple acid phosphatase-like protein [Camponotus floridanus] >Unigene92783_JingChaoZuZhi2_5 [686 - 3] (REVERSE SENSE) size 686 gap 0 0%	3.4056e-12	228	26.693	1	1	7.9	829	1	1	1	Unigene92783_JingChaoZuZhi2_blast_0
359	Unigene92815_JingChaoZuZhi2_blast_0	>Unigene92815_JingChaoZuZhi2_blast_0 2 688 pyruvate kinase 3 [Litopenaeus vannamei] >Unigene92815_JingChaoZuZhi2_4 [2 - 688] size 688 gap 0 0%	5.744e-40	229	24.774	4	4	27.1	20;324;706;737	4	4	1	Unigene92815_JingChaoZuZhi2_blast_0
360	Unigene92976_JingChaoZuZhi2_4	>Unigene92976_JingChaoZuZhi2_4 [533 - 3] (REVERSE SENSE) size 700 gap 0 0%	5.4005e-05	177	19.625	1	1	7.3	261	1	1	2	Unigene92976_JingChaoZuZhi2_4;Unigene92976_JingChaoZuZhi2_blast_0
361	Unigene92983_JingChaoZuZhi2_4	>Unigene92983_JingChaoZuZhi2_4 [701 - 48] (REVERSE SENSE) size 701 gap 0 0%	0.00011677	218	24.291	1	1	4.1	45	1	1	2	Unigene92983_JingChaoZuZhi2_4;Unigene92983_JingChaoZuZhi2_blast_0
362	Unigene93085_JingChaoZuZhi2_2	>Unigene93085_JingChaoZuZhi2_2 [1 - 708] size 710 gap 0 0%	0.01862	236	26.847	1	1	4.7	434	1	1	2	Unigene93085_JingChaoZuZhi2_2;Unigene93085_JingChaoZuZhi2_blast_0
363	Unigene93127_JingChaoZuZhi2_3	>Unigene93127_JingChaoZuZhi2_3 [89 - 712] size 714 gap 0 0%	0.01376	208	22.834	1	1	3.8	619	1	1	2	Unigene93127_JingChaoZuZhi2_3;Unigene93127_JingChaoZuZhi2_blast_0
364	Unigene93136_JingChaoZuZhi2_2	>Unigene93136_JingChaoZuZhi2_2 [638 - 3] (REVERSE SENSE) size 715 gap 0 0%	5.1784e-07	212	24.5	2	2	11.3	726;729	2	2	2	Unigene93136_JingChaoZuZhi2_2;Unigene93136_JingChaoZuZhi2_blast_0
365	Unigene93207_JingChaoZuZhi2_4	>Unigene93207_JingChaoZuZhi2_4 [68 - 721] size 721 gap 0 0%	3.2041e-30	218	23.869	2	2	15.1	313;785	2	2	2	Unigene93207_JingChaoZuZhi2_4;Unigene93207_JingChaoZuZhi2_blast_0
366	Unigene93212_JingChaoZuZhi2_5	>Unigene93212_JingChaoZuZhi2_5 [722 - 3] (REVERSE SENSE) size 722 gap 0 0%	3.6504e-07	240	25.946	2	2	19.6	326;631	2	2	3	Unigene93212_JingChaoZuZhi2_5;Unigene93212_JingChaoZuZhi2_blast_0;gi|262401153|gb|ACY66479.1|
367	Unigene93224_JingChaoZuZhi2_7	>Unigene93224_JingChaoZuZhi2_7 [683 - 3] (REVERSE SENSE) size 723 gap 0 0%	3.171e-38	227	25.65	5	5	37.9	346;355;660;1069;1167	5	5	2	Unigene93224_JingChaoZuZhi2_7;Unigene93224_JingChaoZuZhi2_blast_0
368	Unigene93241_JingChaoZuZhi2_2	>Unigene93241_JingChaoZuZhi2_2 [725 - 3] (REVERSE SENSE) size 725 gap 0 0%	3.3308e-55	241	28.19	3	3	18.3	208;689;1017	3	3	2	Unigene93241_JingChaoZuZhi2_2;Unigene93241_JingChaoZuZhi2_blast_0
369	Unigene93259_JingChaoZuZhi2_2	>Unigene93259_JingChaoZuZhi2_2 [728 - 75] (REVERSE SENSE) size 728 gap 0 0%	1.6395e-26	218	26.051	2	2	11.9	602;1030	2	2	2	Unigene93259_JingChaoZuZhi2_2;Unigene93259_JingChaoZuZhi2_blast_0
370	Unigene93355_JingChaoZuZhi2_4	>Unigene93355_JingChaoZuZhi2_4 [737 - 3] (REVERSE SENSE) size 737 gap 0 0%	1.3291e-13	245	27.131	2	2	15.1	295;1058	2	2	2	Unigene93355_JingChaoZuZhi2_4;Unigene93355_JingChaoZuZhi2_blast_0
371	Unigene93389_JingChaoZuZhi2_blast_0	>Unigene93389_JingChaoZuZhi2_blast_0 1 738 minus strand PREDICTED: similar to coatomer protein complex, subunit beta 2 (beta prime) [Taeniopygia guttata] >Unigene93389_JingChaoZuZhi2_5 [740 - 3] (REVERSE SENSE) size 740 gap 0 0%	0.0079845	246	27.914	1	1	4.1	967	1	1	1	Unigene93389_JingChaoZuZhi2_blast_0
372	Unigene93427_JingChaoZuZhi2_8	>Unigene93427_JingChaoZuZhi2_8 [743 - 3] (REVERSE SENSE) size 744 gap 0 0%	0.00044978	247	27.619	2	2	9.3	16;133	2	2	2	Unigene93427_JingChaoZuZhi2_8;Unigene93427_JingChaoZuZhi2_blast_0
373	Unigene93433_JingChaoZuZhi2_4	>Unigene93433_JingChaoZuZhi2_4 [746 - 177] (REVERSE SENSE) size 746 gap 0 0%	8.698e-09	190	21.21	2	2	14.7	356;1016	2	2	2	Unigene93433_JingChaoZuZhi2_4;Unigene93433_JingChaoZuZhi2_blast_0
374	Unigene93438_JingChaoZuZhi2_2	>Unigene93438_JingChaoZuZhi2_2 [1 - 567] size 746 gap 0 0%	2.0571e-11	189	20.891	3	3	15.9	475;789;944	3	3	2	Unigene93438_JingChaoZuZhi2_2;Unigene93438_JingChaoZuZhi2_blast_0
375	Unigene93453_JingChaoZuZhi2_2	>Unigene93453_JingChaoZuZhi2_2 [2 - 745] size 747 gap 0 0%	0.035528	248	27.686	1	1	6	3	1	1	2	Unigene93453_JingChaoZuZhi2_2;Unigene93453_JingChaoZuZhi2_blast_0
376	Unigene93499_JingChaoZuZhi2_2	>Unigene93499_JingChaoZuZhi2_2 [750 - 271] (REVERSE SENSE) size 750 gap 0 0%	3.0419e-53	160	18.39	3	3	23.8	106;990;1166	3	3	2	Unigene93499_JingChaoZuZhi2_2;Unigene93499_JingChaoZuZhi2_ESTscan_0
377	Unigene93504_JingChaoZuZhi2_ESTscan_0	>Unigene93504_JingChaoZuZhi2_ESTscan_0 1 654 LEN=750 minus strand translated	1.1614e-20	218	24.303	2	2	11.5	245;301	2	2	2	Unigene93504_JingChaoZuZhi2_ESTscan_0;Unigene93504_JingChaoZuZhi2_3
378	Unigene93539_JingChaoZuZhi2_3	>Unigene93539_JingChaoZuZhi2_3 [3 - 755] size 755 gap 0 0%	5.181e-07	251	26.509	1	1	5.2	447	1	1	2	Unigene93539_JingChaoZuZhi2_3;Unigene93539_JingChaoZuZhi2_blast_0
379	Unigene93567_JingChaoZuZhi2_3	>Unigene93567_JingChaoZuZhi2_3 [759 - 88] (REVERSE SENSE) size 759 gap 0 0%	5.9927e-13	224	24.845	3	3	19.2	460;595;830	3	3	2	Unigene93567_JingChaoZuZhi2_3;Unigene93567_JingChaoZuZhi2_blast_0
380	Unigene93571_JingChaoZuZhi2_blast_0	>Unigene93571_JingChaoZuZhi2_blast_0 1 705 minus strand peroxiredoxin [Penaeus monodon] >Unigene93571_JingChaoZuZhi2_2 [759 - 55] (REVERSE SENSE) size 759 gap 0 0%	2.5463e-21	235	26.241	4	4	23	58;364;493;798	4	4	1	Unigene93571_JingChaoZuZhi2_blast_0
381	Unigene93579_JingChaoZuZhi2_1	>Unigene93579_JingChaoZuZhi2_1 [1 - 759] size 761 gap 0 0%	0.00037566	253	28.118	1	1	4.3	618	1	1	2	Unigene93579_JingChaoZuZhi2_1;Unigene93579_JingChaoZuZhi2_blast_0
382	Unigene93630_JingChaoZuZhi2_8	>Unigene93630_JingChaoZuZhi2_8 [764 - 3] (REVERSE SENSE) size 764 gap 0 0%	3.3788e-05	254	28.579	1	1	4.3	581	1	1	2	Unigene93630_JingChaoZuZhi2_8;Unigene93630_JingChaoZuZhi2_blast_0
383	Unigene93693_JingChaoZuZhi2_3	>Unigene93693_JingChaoZuZhi2_3 [584 - 3] (REVERSE SENSE) size 771 gap 0 0%	1.0261e-09	194	21.717	2	2	14.4	127;314	2	2	2	Unigene93693_JingChaoZuZhi2_3;Unigene93693_JingChaoZuZhi2_blast_0
384	Unigene93804_JingChaoZuZhi2_1	>Unigene93804_JingChaoZuZhi2_1 [25 - 738] size 783 gap 0 0%	1.1359e-12	238	24.912	2	2	12.6	761;770	2	2	2	Unigene93804_JingChaoZuZhi2_1;Unigene93804_JingChaoZuZhi2_blast_0
385	Unigene93872_JingChaoZuZhi2_5	>Unigene93872_JingChaoZuZhi2_5 [789 - 154] (REVERSE SENSE) size 790 gap 0 0%	7.764e-09	212	23.596	3	3	25	1003;1022;1157	3	3	2	Unigene93872_JingChaoZuZhi2_5;Unigene93872_JingChaoZuZhi2_blast_0
386	Unigene93877_JingChaoZuZhi2_8	>Unigene93877_JingChaoZuZhi2_8 [791 - 3] (REVERSE SENSE) size 791 gap 0 0%	8.473e-38	263	28.568	3	3	20.2	507;880;1090	3	3	2	Unigene93877_JingChaoZuZhi2_8;Unigene93877_JingChaoZuZhi2_blast_0
387	Unigene93925_JingChaoZuZhi2_3	>Unigene93925_JingChaoZuZhi2_3 [798 - 1] (REVERSE SENSE) size 798 gap 0 0%	2.4497e-25	266	29.13	1	1	6.4	900	1	1	2	Unigene93925_JingChaoZuZhi2_3;Unigene93925_JingChaoZuZhi2_blast_0
388	Unigene93928_JingChaoZuZhi2_6	>Unigene93928_JingChaoZuZhi2_6 [656 - 3] (REVERSE SENSE) size 798 gap 0 0%	5.4739e-95	218	23.852	5	5	35.3	516;658;711;923;945	5	5	2	Unigene93928_JingChaoZuZhi2_6;Unigene93928_JingChaoZuZhi2_blast_0
389	Unigene93929_JingChaoZuZhi2_2	>Unigene93929_JingChaoZuZhi2_2 [797 - 78] (REVERSE SENSE) size 798 gap 0 0%	3.8502e-15	240	26.349	2	2	19.6	11;725	2	2	2	Unigene93929_JingChaoZuZhi2_2;Unigene93929_JingChaoZuZhi2_blast_0
390	Unigene94069_JingChaoZuZhi2_blast_0	>Unigene94069_JingChaoZuZhi2_blast_0 2 814 minus strand beta-1,3-D-glucan binding protein [Pacifastacus leniusculus] >Unigene94069_JingChaoZuZhi2_4 [814 - 2] (REVERSE SENSE) size 815 gap 0 0%	8.5272e-42	271	30.24	8	8	33.6	123;223;253;440;528;624;668;687	8	8	1	Unigene94069_JingChaoZuZhi2_blast_0
391	Unigene94072_JingChaoZuZhi2_4	>Unigene94072_JingChaoZuZhi2_4 [3 - 809] size 815 gap 0 0%	0.0037995	269	31.145	1	1	8.6	1032	1	1	2	Unigene94072_JingChaoZuZhi2_4;Unigene94072_JingChaoZuZhi2_blast_0
392	Unigene94125_JingChaoZuZhi2_3	>Unigene94125_JingChaoZuZhi2_3 [824 - 597] (REVERSE SENSE) size 824 gap 0 0%	0.0011094	76	8.2134	1	1	15.8	52	1	1	2	Unigene94125_JingChaoZuZhi2_3;Unigene94125_JingChaoZuZhi2_blast_0
393	Unigene94217_JingChaoZuZhi2_2	>Unigene94217_JingChaoZuZhi2_2 [55 - 801] size 837 gap 0 0%	2.0864e-05	249	26.987	1	1	7.2	401	1	1	2	Unigene94217_JingChaoZuZhi2_2;Unigene94217_JingChaoZuZhi2_blast_0
394	Unigene94221_JingChaoZuZhi2_6	>Unigene94221_JingChaoZuZhi2_6 [838 - 140] (REVERSE SENSE) size 838 gap 0 0%	5.7327e-07	233	25.723	3	3	17.2	413;552;1033	3	3	2	Unigene94221_JingChaoZuZhi2_6;Unigene94221_JingChaoZuZhi2_blast_0
395	Unigene94253_JingChaoZuZhi2_1	>Unigene94253_JingChaoZuZhi2_1 [1 - 579] size 842 gap 0 0%	2.7736e-17	193	21.299	1	1	8.8	599	1	1	2	Unigene94253_JingChaoZuZhi2_1;Unigene94253_JingChaoZuZhi2_blast_0
396	Unigene94260_JingChaoZuZhi2_4	>Unigene94260_JingChaoZuZhi2_4 [662 - 3] (REVERSE SENSE) size 842 gap 0 0%	1.915e-07	220	25.879	1	1	7.7	307	1	1	2	Unigene94260_JingChaoZuZhi2_4;Unigene94260_JingChaoZuZhi2_blast_0
397	Unigene94286_JingChaoZuZhi2_6	>Unigene94286_JingChaoZuZhi2_6 [524 - 3] (REVERSE SENSE) size 847 gap 0 0%	3.4833e-11	174	19.618	2	2	14.4	290;976	2	2	2	Unigene94286_JingChaoZuZhi2_6;Unigene94286_JingChaoZuZhi2_blast_0
398	Unigene94375_JingChaoZuZhi2_1	>Unigene94375_JingChaoZuZhi2_1 [1 - 555] size 860 gap 0 0%	1.9064e-34	185	19.896	2	2	14.6	1020;1162	2	2	2	Unigene94375_JingChaoZuZhi2_1;Unigene94375_JingChaoZuZhi2_blast_0
399	Unigene94388_JingChaoZuZhi2_blast_0	>Unigene94388_JingChaoZuZhi2_blast_0 1 774 minus strand PREDICTED: similar to Protein phosphatase 2A, catalytic subunit, beta isoform isoform 1 [Strongylocentrotus purpuratus] >gi|115959301|ref|XP_001178176.1| PREDICTED: similar to Protein phosphatase 2A,	3.956e-49	258	29.646	3	3	19.4	640;799;897	3	3	3	Unigene94388_JingChaoZuZhi2_blast_0;Unigene15477_JingChaoZuZhi2_7;Unigene15477_JingChaoZuZhi2_blast_0
400	Unigene94393_JingChaoZuZhi2_blast_0	>Unigene94393_JingChaoZuZhi2_blast_0 1 855 minus strand glutamine: fructose-6-phosphate aminotransferase [Haemaphysalis longicornis] >Unigene94393_JingChaoZuZhi2_7 [862 - 8] (REVERSE SENSE) size 862 gap 0 0%	1.085e-19	285	31.284	4	4	16.5	312;394;888;1125	4	4	1	Unigene94393_JingChaoZuZhi2_blast_0
401	Unigene94399_JingChaoZuZhi2_4	>Unigene94399_JingChaoZuZhi2_4 [861 - 181] (REVERSE SENSE) size 863 gap 0 0%	3.2463e-25	227	27.241	1	1	7	762	1	1	2	Unigene94399_JingChaoZuZhi2_4;Unigene94399_JingChaoZuZhi2_ESTscan_0
402	Unigene94464_JingChaoZuZhi2_3	>Unigene94464_JingChaoZuZhi2_3 [875 - 183] (REVERSE SENSE) size 876 gap 0 0%	2.2795e-07	231	25.515	1	1	6.9	893	1	1	2	Unigene94464_JingChaoZuZhi2_3;Unigene94464_JingChaoZuZhi2_blast_0
403	Unigene94493_JingChaoZuZhi2_1	>Unigene94493_JingChaoZuZhi2_1 [3 - 878] size 880 gap 0 0%	0.002897	292	33.11	1	1	5.1	239	1	1	2	Unigene94493_JingChaoZuZhi2_1;Unigene94493_JingChaoZuZhi2_blast_0
404	Unigene94496_JingChaoZuZhi2_4	>Unigene94496_JingChaoZuZhi2_4 [1 - 879] size 881 gap 0 0%	3.709e-107	293	32.397	11	11	49.5	104;257;299;379;389;393;492;534;788;824;912	11	11	2	Unigene94496_JingChaoZuZhi2_4;Unigene94496_JingChaoZuZhi2_blast_0
405	Unigene94512_JingChaoZuZhi2_blast_0	>Unigene94512_JingChaoZuZhi2_blast_0 2 859 protein-disulfide isomerase [Scylla paramamosain] >Unigene94512_JingChaoZuZhi2_2 [2 - 859] size 883 gap 0 0%	1.4177e-14	286	32.288	3	3	16.1	337;697;977	3	3	2	Unigene94512_JingChaoZuZhi2_blast_0;gi|188011193|gb|ACD44938.1|
406	Unigene94521_JingChaoZuZhi2_blast_0	>Unigene94521_JingChaoZuZhi2_blast_0 3 812 minus strand eukaryotic translation initiation factor 3 subunit H [Bombyx mori] >gi|74848914|sp|Q9GV27.1|EIF3H_BOMMO RecName: Full=Eukaryotic translation initiation factor 3 subunit H Short=eIF3h >gi|10801566|dbj|	5.6421e-05	270	31.219	1	1	4.1	568	1	1	1	Unigene94521_JingChaoZuZhi2_blast_0
407	Unigene94524_JingChaoZuZhi2_1	>Unigene94524_JingChaoZuZhi2_1 [2 - 793] size 886 gap 0 0%	8.3817e-11	264	30.111	1	1	5.7	994	1	1	2	Unigene94524_JingChaoZuZhi2_1;Unigene94524_JingChaoZuZhi2_blast_0
408	Unigene94595_JingChaoZuZhi2_3	>Unigene94595_JingChaoZuZhi2_3 [895 - 419] (REVERSE SENSE) size 896 gap 0 0%	4.8588e-07	159	18.416	2	2	6.9	790;841	2	2	2	Unigene94595_JingChaoZuZhi2_3;Unigene94595_JingChaoZuZhi2_blast_0
409	Unigene94636_JingChaoZuZhi2_blast_0	>Unigene94636_JingChaoZuZhi2_blast_0 3 296 minus strand ubiquitin-protein ligase [Simulium nigrimanum] >Unigene94636_JingChaoZuZhi2_4 [904 - 611] (REVERSE SENSE) size 906 gap 0 0%	0.0061816	98	11.415	1	1	11.2	906	1	1	1	Unigene94636_JingChaoZuZhi2_blast_0
410	Unigene94655_JingChaoZuZhi2_5	>Unigene94655_JingChaoZuZhi2_5 [910 - 2] (REVERSE SENSE) size 911 gap 0 0%	0.0017287	303	34.456	1	1	4.3	111	1	1	2	Unigene94655_JingChaoZuZhi2_5;Unigene94655_JingChaoZuZhi2_blast_0
411	Unigene94680_JingChaoZuZhi2_1	>Unigene94680_JingChaoZuZhi2_1 [51 - 668] size 915 gap 0 0%	0.0044592	206	23.591	1	1	5.8	213	1	1	2	Unigene94680_JingChaoZuZhi2_1;Unigene94680_JingChaoZuZhi2_blast_0
412	Unigene96066_JingChaoZuZhi2_7	>Unigene96066_JingChaoZuZhi2_7 [1677 - 1] (REVERSE SENSE) size 1678 gap 0 0%	0.0046394	559	63.408	1	1	2	708	1	1	4	Unigene96066_JingChaoZuZhi2_7;Unigene96066_JingChaoZuZhi2_blast_0;Unigene94689_JingChaoZuZhi2_3;Unigene94689_JingChaoZuZhi2_blast_0
413	Unigene94726_JingChaoZuZhi2_blast_0	>Unigene94726_JingChaoZuZhi2_blast_0 3 578 minus strand catalase [Scylla paramamosain] >Unigene94726_JingChaoZuZhi2_3 [922 - 347] (REVERSE SENSE) size 924 gap 0 0%	2.2755e-20	192	21.673	1	1	9.9	679	1	1	1	Unigene94726_JingChaoZuZhi2_blast_0
414	Unigene94745_JingChaoZuZhi2_2	>Unigene94745_JingChaoZuZhi2_2 [2 - 901] size 930 gap 0 0%	1.0273e-10	300	32.575	1	1	4.3	129	1	1	2	Unigene94745_JingChaoZuZhi2_2;Unigene94745_JingChaoZuZhi2_blast_0
415	Unigene94790_JingChaoZuZhi2_9	>Unigene94790_JingChaoZuZhi2_9 [906 - 1] (REVERSE SENSE) size 945 gap 0 0%	0.014233	302	33.104	1	1	4	513	1	1	2	Unigene94790_JingChaoZuZhi2_9;Unigene94790_JingChaoZuZhi2_blast_0
416	Unigene94803_JingChaoZuZhi2_2	>Unigene94803_JingChaoZuZhi2_2 [1 - 645] size 949 gap 0 0%	4.0706e-19	215	22.96	1	1	8.8	953	1	1	2	Unigene94803_JingChaoZuZhi2_2;Unigene94803_JingChaoZuZhi2_blast_0
417	Unigene94818_JingChaoZuZhi2_blast_0	>Unigene94818_JingChaoZuZhi2_blast_0 1 951 proteasome (prosome, macropain) 26S subunit, non-ATPase, 1 [Xenopus tropicalis] >Unigene94818_JingChaoZuZhi2_4 [1 - 951] size 953 gap 0 0%	5.3987e-06	317	34.145	1	1	6.6	898	1	1	1	Unigene94818_JingChaoZuZhi2_blast_0
418	Unigene94828_JingChaoZuZhi2_7	>Unigene94828_JingChaoZuZhi2_7 [952 - 2] (REVERSE SENSE) size 954 gap 0 0%	3.0833e-12	317	34.494	3	3	11.7	392;451;611	3	3	2	Unigene94828_JingChaoZuZhi2_7;Unigene94828_JingChaoZuZhi2_blast_0
419	Unigene94843_JingChaoZuZhi2_5	>Unigene94843_JingChaoZuZhi2_5 [1 - 957] size 957 gap 0 0%	2.6251e-77	319	34.448	8	8	36.7	12;40;79;375;495;938;1055;1135	8	8	2	Unigene94843_JingChaoZuZhi2_5;Unigene94843_JingChaoZuZhi2_blast_0
420	Unigene94870_JingChaoZuZhi2_4	>Unigene94870_JingChaoZuZhi2_4 [1 - 963] size 965 gap 0 0%	0.0016235	321	36.234	1	1	3.4	617	1	1	2	Unigene94870_JingChaoZuZhi2_4;Unigene94870_JingChaoZuZhi2_blast_0
421	Unigene94894_JingChaoZuZhi2_2	>Unigene94894_JingChaoZuZhi2_2 [200 - 943] size 973 gap 0 0%	9.9748e-06	248	29.261	1	1	8.5	630	1	1	2	Unigene94894_JingChaoZuZhi2_2;Unigene94894_JingChaoZuZhi2_blast_0
422	Unigene94907_JingChaoZuZhi2_3	>Unigene94907_JingChaoZuZhi2_3 [3 - 713] size 976 gap 0 0%	0.016903	237	25.673	1	1	3.4	714	1	1	2	Unigene94907_JingChaoZuZhi2_3;Unigene94907_JingChaoZuZhi2_blast_0
423	Unigene94922_JingChaoZuZhi2_3	>Unigene94922_JingChaoZuZhi2_3 [928 - 485] (REVERSE SENSE) size 982 gap 0 0%	0.0003853	148	16.968	2	2	11.5	1136;1153	2	2	2	Unigene94922_JingChaoZuZhi2_3;Unigene94922_JingChaoZuZhi2_blast_0
424	Unigene94925_JingChaoZuZhi2_7	>Unigene94925_JingChaoZuZhi2_7 [833 - 3] (REVERSE SENSE) size 982 gap 0 0%	0.00042724	277	29.328	1	1	5.4	68	1	1	2	Unigene94925_JingChaoZuZhi2_7;Unigene94925_JingChaoZuZhi2_blast_0
425	Unigene94953_JingChaoZuZhi2_2	>Unigene94953_JingChaoZuZhi2_2 [2 - 697] size 989 gap 0 0%	1.3015e-40	232	25.618	4	4	23.3	236;309;641;931	4	4	2	Unigene94953_JingChaoZuZhi2_2;Unigene94953_JingChaoZuZhi2_blast_0
426	Unigene94960_JingChaoZuZhi2_3	>Unigene94960_JingChaoZuZhi2_3 [921 - 28] (REVERSE SENSE) size 991 gap 0 0%	2.2589e-14	298	33.559	3	3	19.1	427;850;965	3	3	2	Unigene94960_JingChaoZuZhi2_3;Unigene94960_JingChaoZuZhi2_blast_0
427	Unigene94975_JingChaoZuZhi2_3	>Unigene94975_JingChaoZuZhi2_3 [2 - 817] size 993 gap 0 0%	1.8293e-26	272	30.251	2	2	15.8	647;902	2	2	3	Unigene94975_JingChaoZuZhi2_3;Unigene94975_JingChaoZuZhi2_blast_0;gi|262401059|gb|ACY66432.1|
428	Unigene94980_JingChaoZuZhi2_6	>Unigene94980_JingChaoZuZhi2_6 [906 - 1] (REVERSE SENSE) size 995 gap 0 0%	1.1422e-08	302	33.218	2	1	8.9	804;996	2	1	2	Unigene94980_JingChaoZuZhi2_6;Unigene94980_JingChaoZuZhi2_blast_0
429	Unigene95016_JingChaoZuZhi2_6	>Unigene95016_JingChaoZuZhi2_6 [990 - 232] (REVERSE SENSE) size 1004 gap 0 0%	1.3262e-05	253	29.33	1	1	5.1	605	1	1	2	Unigene95016_JingChaoZuZhi2_6;Unigene95016_JingChaoZuZhi2_blast_0
430	Unigene95110_JingChaoZuZhi2_3	>Unigene95110_JingChaoZuZhi2_3 [1034 - 3] (REVERSE SENSE) size 1036 gap 0 0%	0.0088396	344	39.532	1	1	2.9	278	1	1	2	Unigene95110_JingChaoZuZhi2_3;Unigene95110_JingChaoZuZhi2_blast_0
431	Unigene95138_JingChaoZuZhi2_2	>Unigene95138_JingChaoZuZhi2_2 [16 - 780] size 1044 gap 0 0%	0.00015355	255	28.579	1	1	5.5	669	1	1	2	Unigene95138_JingChaoZuZhi2_2;Unigene95138_JingChaoZuZhi2_blast_0
432	Unigene95175_JingChaoZuZhi2_blast_0	>Unigene95175_JingChaoZuZhi2_blast_0 1 1038 PREDICTED: similar to arginyl-tRNA synthetase [Apis mellifera] >Unigene95175_JingChaoZuZhi2_3 [1 - 1038] size 1056 gap 0 0%	3.2599e-05	346	39.661	1	1	3.2	671	1	1	1	Unigene95175_JingChaoZuZhi2_blast_0
433	Unigene95185_JingChaoZuZhi2_blast_0	>Unigene95185_JingChaoZuZhi2_blast_0 1 1056 minus strand glucose-regulated protein 78 [Fenneropenaeus chinensis] >Unigene95185_JingChaoZuZhi2_5 [1058 - 3] (REVERSE SENSE) size 1058 gap 0 0%	3.2627e-54	352	39.331	7	4	28.7	48;203;436;505;924;1001;1023	7	4	2	Unigene95185_JingChaoZuZhi2_blast_0;gi|189170089|gb|ACD80083.1|
434	Unigene95191_JingChaoZuZhi2_6	>Unigene95191_JingChaoZuZhi2_6 [1032 - 1] (REVERSE SENSE) size 1062 gap 0 0%	1.5945e-12	344	39.281	4	4	14	6;157;371;372	4	4	3	Unigene95191_JingChaoZuZhi2_6;Unigene95191_JingChaoZuZhi2_blast_0;gi|260586476|gb|ACX46120.1|
435	Unigene95231_JingChaoZuZhi2_8	>Unigene95231_JingChaoZuZhi2_8 [1071 - 220] (REVERSE SENSE) size 1073 gap 0 0%	5.039e-21	284	31.062	2	2	11.6	0;251	2	2	1	Unigene95231_JingChaoZuZhi2_8
436	Unigene95272_JingChaoZuZhi2_1	>Unigene95272_JingChaoZuZhi2_1 [1 - 279] size 1063 gap 0 0%	5.0781e-12	93	10.092	1	1	16.1	809	1	1	2	Unigene95272_JingChaoZuZhi2_1;Unigene95272_JingChaoZuZhi2_blast_0
437	Unigene95275_JingChaoZuZhi2_3	>Unigene95275_JingChaoZuZhi2_3 [2 - 1084] size 1089 gap 0 0%	1.8709e-05	361	37.704	1	1	3.3	279	1	1	2	Unigene95275_JingChaoZuZhi2_3;Unigene95275_JingChaoZuZhi2_blast_0
438	Unigene95291_JingChaoZuZhi2_6	>Unigene95291_JingChaoZuZhi2_6 [1090 - 11] (REVERSE SENSE) size 1092 gap 0 0%	5.3105e-72	360	41.104	7	7	28.9	100;439;580;748;780;840;849	7	7	2	Unigene95291_JingChaoZuZhi2_6;Unigene95291_JingChaoZuZhi2_blast_0
439	Unigene95296_JingChaoZuZhi2_7	>Unigene95296_JingChaoZuZhi2_7 [1091 - 3] (REVERSE SENSE) size 1093 gap 0 0%	0.035398	363	39.246	1	1	2.5	205	1	1	2	Unigene95296_JingChaoZuZhi2_7;Unigene95296_JingChaoZuZhi2_blast_0
440	Unigene95350_JingChaoZuZhi2_blast_0	>Unigene95350_JingChaoZuZhi2_blast_0 3 941 minus strand fructose 1,6-bisphosphatase [Marsupenaeus japonicus] >Unigene95350_JingChaoZuZhi2_3 [1107 - 169] (REVERSE SENSE) size 1109 gap 0 0%	1.3332e-81	313	33.795	8	8	33.5	30;517;615;713;974;975;1073;1141	8	8	1	Unigene95350_JingChaoZuZhi2_blast_0
441	Unigene95424_JingChaoZuZhi2_3	>Unigene95424_JingChaoZuZhi2_3 [2 - 1135] size 1137 gap 0 0%	0.00010291	378	41.87	2	2	7.4	227;369	2	2	2	Unigene95424_JingChaoZuZhi2_3;Unigene95424_JingChaoZuZhi2_blast_0
442	Unigene95445_JingChaoZuZhi2_6	>Unigene95445_JingChaoZuZhi2_6 [1148 - 3] (REVERSE SENSE) size 1148 gap 0 0%	1.0658e-26	382	41.587	4	4	17.3	27;112;262;535	4	4	27	Unigene95445_JingChaoZuZhi2_6;Unigene95445_JingChaoZuZhi2_blast_0;gi|3023703|sp|P56252.1|ENO_HOMGA;gi|41394399|gb|AAS02303.1|;gi|188089606|gb|ACD49037.1|;gi|188089630|gb|ACD49049.1|;gi|188089656|gb|ACD49062.1|;gi|188089658|gb|ACD49063.1|;gi|188089638|gb|ACD49053.1|;gi|188089628|gb|ACD49048.1|;gi|188089684|gb|ACD49076.1|;gi|188089680|gb|ACD49074.1|;gi|188089624|gb|ACD49046.1|;gi|188089644|gb|ACD49…
443	Unigene95455_JingChaoZuZhi2_2	>Unigene95455_JingChaoZuZhi2_2 [68 - 1099] size 1152 gap 0 0%	3.9728e-09	344	39.16	2	2	9.6	344;416	2	2	2	Unigene95455_JingChaoZuZhi2_2;Unigene95455_JingChaoZuZhi2_blast_0
444	Unigene95464_JingChaoZuZhi2_5	>Unigene95464_JingChaoZuZhi2_5 [1157 - 240] (REVERSE SENSE) size 1157 gap 0 0%	0.00055135	306	34.538	2	2	9.5	259;943	2	2	2	Unigene95464_JingChaoZuZhi2_5;Unigene95464_JingChaoZuZhi2_blast_0
445	Unigene95481_JingChaoZuZhi2_blast_0	>Unigene95481_JingChaoZuZhi2_blast_0 4 1161 cystathionine-beta-synthase [Xenopus (Silurana) tropicalis] >gi|51950101|gb|AAH82489.1| cystathionine-beta-synthase [Xenopus (Silurana) tropicalis] >gi|89268913|emb|CAJ83236.1| cystathionine-beta-synthase [Xenopu	1.6331e-10	386	42.657	2	2	11.1	199;1091	2	2	2	Unigene95481_JingChaoZuZhi2_blast_0;Unigene95481_JingChaoZuZhi2_1
446	Unigene95482_JingChaoZuZhi2_1	>Unigene95482_JingChaoZuZhi2_1 [3 - 1151] size 1170 gap 0 0%	1.8271e-28	383	42.871	4	4	13.8	191;228;464;645	4	4	2	Unigene95482_JingChaoZuZhi2_1;Unigene95482_JingChaoZuZhi2_blast_0
447	Unigene95501_JingChaoZuZhi2_10	>Unigene95501_JingChaoZuZhi2_10 [813 - 76] (REVERSE SENSE) size 1172 gap 0 0%	0.017571	246	27.345	1	1	3.7	606	1	1	1	Unigene95501_JingChaoZuZhi2_10
448	Unigene95517_JingChaoZuZhi2_9	>Unigene95517_JingChaoZuZhi2_9 [1085 - 3] (REVERSE SENSE) size 1179 gap 0 0%	0.00026447	361	40.725	1	1	3.3	800	1	1	2	Unigene95517_JingChaoZuZhi2_9;Unigene95517_JingChaoZuZhi2_blast_0
449	Unigene95523_JingChaoZuZhi2_5	>Unigene95523_JingChaoZuZhi2_5 [1184 - 3] (REVERSE SENSE) size 1185 gap 0 0%	2.7323e-24	394	42.589	2	2	7.9	177;1074	2	2	2	Unigene95523_JingChaoZuZhi2_5;Unigene95523_JingChaoZuZhi2_blast_0
450	Unigene95525_JingChaoZuZhi2_1	>Unigene95525_JingChaoZuZhi2_1 [6 - 1133] size 1185 gap 0 0%	3.4502e-05	376	42.052	1	1	2.9	143	1	1	2	Unigene95525_JingChaoZuZhi2_1;Unigene95525_JingChaoZuZhi2_blast_0
451	Unigene95526_JingChaoZuZhi2_1	>Unigene95526_JingChaoZuZhi2_1 [43 - 684] size 1185 gap 0 0%	6.7208e-05	214	24.269	2	2	12.6	156;682	2	2	2	Unigene95526_JingChaoZuZhi2_1;Unigene95526_JingChaoZuZhi2_blast_0
452	Unigene95591_JingChaoZuZhi2_10	>Unigene95591_JingChaoZuZhi2_10 [1214 - 3] (REVERSE SENSE) size 1215 gap 0 0%	3.7003e-86	404	45.399	10	10	40.1	215;318;338;359;547;556;666;707;989;1130	10	10	3	Unigene95591_JingChaoZuZhi2_10;Unigene95591_JingChaoZuZhi2_blast_0;REV__Unigene19895_JingChaoZuZhi2_3
453	Unigene95594_JingChaoZuZhi2_blast_0	>Unigene95594_JingChaoZuZhi2_blast_0 3 896 transaldolase [Aedes aegypti] >Unigene95594_JingChaoZuZhi2_1 [3 - 896] size 1221 gap 0 0%	1.5829e-26	298	33.553	3	3	15.8	50;274;471	3	3	1	Unigene95594_JingChaoZuZhi2_blast_0
454	Unigene95612_JingChaoZuZhi2_3	>Unigene95612_JingChaoZuZhi2_3 [1113 - 82] (REVERSE SENSE) size 1227 gap 0 0%	2.4877e-08	344	37.557	1	1	3.2	986	1	1	2	Unigene95612_JingChaoZuZhi2_3;Unigene95612_JingChaoZuZhi2_blast_0
455	Unigene95623_JingChaoZuZhi2_13	>Unigene95623_JingChaoZuZhi2_13 [1230 - 1] (REVERSE SENSE) size 1232 gap 0 0%	2.3452e-51	410	44.881	5	5	16.6	185;225;238;781;932	5	5	2	Unigene95623_JingChaoZuZhi2_13;Unigene95623_JingChaoZuZhi2_blast_0
456	Unigene95626_JingChaoZuZhi2_3	>Unigene95626_JingChaoZuZhi2_3 [2 - 1234] size 1235 gap 0 0%	6.3222e-30	411	45.259	1	1	4.6	1172	1	1	2	Unigene95626_JingChaoZuZhi2_3;Unigene95626_JingChaoZuZhi2_blast_0
457	Unigene95648_JingChaoZuZhi2_3	>Unigene95648_JingChaoZuZhi2_3 [28 - 1080] size 1249 gap 0 0%	1.9936e-36	351	36.817	5	5	20.2	121;241;445;918;1009	5	5	3	Unigene95648_JingChaoZuZhi2_3;Unigene95648_JingChaoZuZhi2_blast_0;gi|262401157|gb|ACY66481.1|
458	Unigene95650_JingChaoZuZhi2_4	>Unigene95650_JingChaoZuZhi2_4 [1 - 1149] size 1251 gap 0 0%	3.8222e-09	383	42.97	2	2	7	14;319	2	2	2	Unigene95650_JingChaoZuZhi2_4;Unigene95650_JingChaoZuZhi2_blast_0
459	Unigene95653_JingChaoZuZhi2_3	>Unigene95653_JingChaoZuZhi2_3 [1 - 732] size 1253 gap 0 0%	2.6827e-07	244	27.198	2	2	8.6	681;827	2	2	4	Unigene95653_JingChaoZuZhi2_3;Unigene95653_JingChaoZuZhi2_blast_0;gi|209418816|gb|ACI46625.1|;gi|225906720|gb|ACO36036.1|
460	Unigene95658_JingChaoZuZhi2_blast_0	>Unigene95658_JingChaoZuZhi2_blast_0 3 1055 aspartate aminotransferase [Aedes aegypti] >gi|33307012|gb|AAQ02892.1|AF395206_1 aspartate aminotransferase [Aedes aegypti] >gi|108882223|gb|EAT46448.1| aspartate aminotransferase [Aedes aegypti] >Unigene95658_Ji	0.00024251	351	38.843	1	1	3.4	508	1	1	1	Unigene95658_JingChaoZuZhi2_blast_0
461	Unigene95744_JingChaoZuZhi2_4	>Unigene95744_JingChaoZuZhi2_4 [181 - 1308] size 1309 gap 0 0%	2.7737e-07	376	41.28	2	2	9	377;655	2	2	2	Unigene95744_JingChaoZuZhi2_4;Unigene95744_JingChaoZuZhi2_blast_0
462	Unigene95807_JingChaoZuZhi2_blast_0	>Unigene95807_JingChaoZuZhi2_blast_0 3 896 PREDICTED: similar to alpha actinin CG4376-PB [Tribolium castaneum] >Unigene95807_JingChaoZuZhi2_3 [3 - 896] size 1356 gap 0 0%	3.7884e-07	298	34.204	1	1	5.4	226	1	1	1	Unigene95807_JingChaoZuZhi2_blast_0
463	Unigene95845_JingChaoZuZhi2_2	>Unigene95845_JingChaoZuZhi2_2 [1 - 1341] size 1388 gap 0 0%	2.0835e-18	447	49.386	2	2	5.4	102;691	2	2	2	Unigene95845_JingChaoZuZhi2_2;Unigene95845_JingChaoZuZhi2_blast_0
464	Unigene95868_JingChaoZuZhi2_2	>Unigene95868_JingChaoZuZhi2_2 [1 - 735] size 1408 gap 0 0%	1.1183e-06	245	27.83	2	2	9.4	425;1155	2	2	2	Unigene95868_JingChaoZuZhi2_2;Unigene95868_JingChaoZuZhi2_blast_0
465	Unigene95881_JingChaoZuZhi2_2	>Unigene95881_JingChaoZuZhi2_2 [1420 - 845] (REVERSE SENSE) size 1420 gap 0 0%	1.7955e-26	192	21.67	1	1	8.9	820	1	1	2	Unigene95881_JingChaoZuZhi2_2;Unigene95881_JingChaoZuZhi2_blast_0
466	Unigene95902_JingChaoZuZhi2_8	>Unigene95902_JingChaoZuZhi2_8 [1439 - 3] (REVERSE SENSE) size 1440 gap 0 0%	2.2331e-56	479	53.123	11	11	34.4	54;303;378;472;782;791;801;871;1010;1057;1143	11	11	2	Unigene95902_JingChaoZuZhi2_8;Unigene95902_JingChaoZuZhi2_blast_0
467	Unigene95936_JingChaoZuZhi2_blast_0	>Unigene95936_JingChaoZuZhi2_blast_0 3 884 minus strand AGAP008929-PA [Anopheles gambiae str. PEST] >gi|157013587|gb|EAA14818.5| AGAP008929-PA [Anopheles gambiae str. PEST] >Unigene95936_JingChaoZuZhi2_9 [1469 - 588] (REVERSE SENSE) size 1471 gap 0 0%	0.00011207	294	33.609	2	2	9.2	784;1117	2	2	1	Unigene95936_JingChaoZuZhi2_blast_0
468	Unigene95937_JingChaoZuZhi2_blast_0	>Unigene95937_JingChaoZuZhi2_blast_0 3 1256 AGAP005576-PA [Anopheles gambiae str. PEST] >gi|157015553|gb|EAA11760.4| AGAP005576-PA [Anopheles gambiae str. PEST] >Unigene95937_JingChaoZuZhi2_2 [3 - 1256] size 1471 gap 0 0%	0.004022	418	47.195	1	1	2.9	1096	1	1	1	Unigene95937_JingChaoZuZhi2_blast_0
469	Unigene95941_JingChaoZuZhi2_7	>Unigene95941_JingChaoZuZhi2_7 [1452 - 22] (REVERSE SENSE) size 1476 gap 0 0%	0.0097999	477	53.016	1	1	2.1	696	1	1	2	Unigene95941_JingChaoZuZhi2_7;Unigene95941_JingChaoZuZhi2_blast_0
470	Unigene95958_JingChaoZuZhi2_blast_0	>Unigene95958_JingChaoZuZhi2_blast_0 3 947 glutamate dehydrogenase [Litopenaeus vannamei] >Unigene95958_JingChaoZuZhi2_2 [3 - 947] size 1497 gap 0 0%	0.0021338	315	34.486	1	1	5.1	233	1	1	1	Unigene95958_JingChaoZuZhi2_blast_0
471	Unigene95959_JingChaoZuZhi2_5	>Unigene95959_JingChaoZuZhi2_5 [185 - 1498] size 1500 gap 0 0%	2.5531e-20	438	48.03	2	2	5.5	2;450	2	2	2	Unigene95959_JingChaoZuZhi2_5;Unigene95959_JingChaoZuZhi2_blast_0
472	Unigene95985_JingChaoZuZhi2_blast_0	>Unigene95985_JingChaoZuZhi2_blast_0 3 1190 minus strand PREDICTED: similar to aldehyde dehydrogenase 7 family, member A1 [Tribolium castaneum] >Unigene95985_JingChaoZuZhi2_7 [1535 - 348] (REVERSE SENSE) size 1537 gap 0 0%	4.5573e-15	396	42.403	2	2	9.6	407;586	2	2	1	Unigene95985_JingChaoZuZhi2_blast_0
473	Unigene96001_JingChaoZuZhi2_9	>Unigene96001_JingChaoZuZhi2_9 [1559 - 57] (REVERSE SENSE) size 1559 gap 0 0%	0.00010239	501	56.464	1	1	3.2	498	1	1	2	Unigene96001_JingChaoZuZhi2_9;Unigene96001_JingChaoZuZhi2_blast_0
474	Unigene96011_JingChaoZuZhi2_blast_0	>Unigene96011_JingChaoZuZhi2_blast_0 1 1572 minus strand AGAP005630-PA [Anopheles gambiae str. PEST] >gi|157015594|gb|EAA44058.3| AGAP005630-PA [Anopheles gambiae str. PEST] >Unigene96011_JingChaoZuZhi2_12 [1574 - 3] (REVERSE SENSE) size 1574 gap 0 0%	6.4457e-05	524	57.843	2	2	5.7	512;727	2	2	1	Unigene96011_JingChaoZuZhi2_blast_0
475	Unigene96013_JingChaoZuZhi2_4	>Unigene96013_JingChaoZuZhi2_4 [1 - 1572] size 1572 gap 0 0%	1.0173e-18	524	58.921	1	1	3.4	903	1	1	2	Unigene96013_JingChaoZuZhi2_4;Unigene96013_JingChaoZuZhi2_blast_0
476	Unigene96029_JingChaoZuZhi2_2	>Unigene96029_JingChaoZuZhi2_2 [1 - 1608] size 1610 gap 0 0%	1.8477e-16	536	59.627	1	1	2.8	66	1	1	2	Unigene96029_JingChaoZuZhi2_2;Unigene96029_JingChaoZuZhi2_blast_0
477	Unigene96031_JingChaoZuZhi2_1	>Unigene96031_JingChaoZuZhi2_1 [2 - 1504] size 1612 gap 0 0%	4.6968e-14	501	54.569	2	2	4.4	187;293	2	2	2	Unigene96031_JingChaoZuZhi2_1;Unigene96031_JingChaoZuZhi2_blast_0
478	Unigene96037_JingChaoZuZhi2_8	>Unigene96037_JingChaoZuZhi2_8 [1613 - 609] (REVERSE SENSE) size 1613 gap 0 0%	0.00055853	335	38.496	2	2	6.9	632;935	2	2	2	Unigene96037_JingChaoZuZhi2_8;Unigene96037_JingChaoZuZhi2_blast_0
479	Unigene96132_JingChaoZuZhi2_5	>Unigene96132_JingChaoZuZhi2_5 [90 - 1853] size 1853 gap 0 0%	6.451e-05	588	64.566	1	1	3.2	698	1	1	2	Unigene96132_JingChaoZuZhi2_5;Unigene96132_JingChaoZuZhi2_blast_0
480	Unigene96158_JingChaoZuZhi2_11	>Unigene96158_JingChaoZuZhi2_11 [1937 - 273] (REVERSE SENSE) size 1938 gap 0 0%	6.3125e-06	555	61.287	3	3	6.3	166;719;1072	3	3	2	Unigene96158_JingChaoZuZhi2_11;Unigene96158_JingChaoZuZhi2_blast_0
481	Unigene96163_JingChaoZuZhi2_1	>Unigene96163_JingChaoZuZhi2_1 [2 - 718] size 1959 gap 0 0%	1.734e-51	239	26.977	6	6	41	93;216;271;354;734;774	6	6	2	Unigene96163_JingChaoZuZhi2_1;Unigene96163_JingChaoZuZhi2_blast_0
482	Unigene96177_JingChaoZuZhi2_8	>Unigene96177_JingChaoZuZhi2_8 [1922 - 1365] (REVERSE SENSE) size 2014 gap 0 0%	2.453e-61	186	21.182	7	7	48.9	116;422;423;476;566;741;786	7	7	6	Unigene96177_JingChaoZuZhi2_8;Unigene96177_JingChaoZuZhi2_blast_0;gi|262400973|gb|ACY66389.1|;Unigene67012_JingChaoZuZhi2_blast_0;Unigene83121_JingChaoZuZhi2_2;Unigene83121_JingChaoZuZhi2_blast_0
483	Unigene96178_JingChaoZuZhi2_blast_0	>Unigene96178_JingChaoZuZhi2_blast_0 1 2028 neutral alpha-glucosidase ab precursor (glucosidase ii alpha subunit) (alpha glucosidase 2) [Aedes aegypti] >gi|108873167|gb|EAT37392.1| neutral alpha-glucosidase ab precursor (glucosidase ii alpha subunit) (alph	7.7821e-08	676	77.433	2	2	3.6	833;1123	2	2	1	Unigene96178_JingChaoZuZhi2_blast_0
484	Unigene96186_JingChaoZuZhi2_6	>Unigene96186_JingChaoZuZhi2_6 [114 - 2054] size 2056 gap 0 0%	2.5806e-06	647	70.938	2	2	3.6	57;1018	2	2	2	Unigene96186_JingChaoZuZhi2_6;Unigene96186_JingChaoZuZhi2_blast_0
485	Unigene96192_JingChaoZuZhi2_12	>Unigene96192_JingChaoZuZhi2_12 [2017 - 440] (REVERSE SENSE) size 2057 gap 0 0%	1.306e-10	526	57.45	1	1	2.9	562	1	1	2	Unigene96192_JingChaoZuZhi2_12;Unigene96192_JingChaoZuZhi2_blast_0
486	Unigene96196_JingChaoZuZhi2_4	>Unigene96196_JingChaoZuZhi2_4 [3 - 2081] size 2082 gap 0 0%	0.0089794	693	76.29	1	1	2.7	1079	1	1	2	Unigene96196_JingChaoZuZhi2_4;Unigene96196_JingChaoZuZhi2_blast_0
487	Unigene96197_JingChaoZuZhi2_blast_0	>Unigene96197_JingChaoZuZhi2_blast_0 1 1776 PREDICTED: similar to CG8036-PB, isoform B isoform 2 [Apis mellifera] >Unigene96197_JingChaoZuZhi2_3 [1 - 1776] size 2081 gap 0 0%	3.6769e-49	592	64.274	8	8	23.8	4;348;468;575;627;644;876;992	8	8	1	Unigene96197_JingChaoZuZhi2_blast_0
488	Unigene96223_JingChaoZuZhi2_2	>Unigene96223_JingChaoZuZhi2_2 [1 - 1326] size 2160 gap 0 0%	1.088e-07	442	49.92	1	1	2.7	921	1	1	2	Unigene96223_JingChaoZuZhi2_2;Unigene96223_JingChaoZuZhi2_blast_0
489	Unigene96238_JingChaoZuZhi2_1	>Unigene96238_JingChaoZuZhi2_1 [1 - 2208] size 2301 gap 0 0%	1.1396e-11	736	81.321	2	2	3.4	381;477	2	2	2	Unigene96238_JingChaoZuZhi2_1;Unigene96238_JingChaoZuZhi2_blast_0
490	Unigene96251_JingChaoZuZhi2_blast_0	>Unigene96251_JingChaoZuZhi2_blast_0 1 2442 coatomer subunit alpha [Gallus gallus] >Unigene96251_JingChaoZuZhi2_5 [1 - 2442] size 2443 gap 0 0%	8.1852e-13	814	90.21	3	3	4.8	847;904;960	3	3	1	Unigene96251_JingChaoZuZhi2_blast_0
491	Unigene96263_JingChaoZuZhi2_17	>Unigene96263_JingChaoZuZhi2_17 [2631 - 64] (REVERSE SENSE) size 2644 gap 0 0%	8.9945e-28	856	98.351	6	6	9	173;449;805;1062;1115;1119	6	6	6	Unigene96263_JingChaoZuZhi2_17;Unigene96263_JingChaoZuZhi2_blast_0;CON__ab|CON__000139|;CON__ab|CON__000123|;CON__ab|CON__000138|;CON__ab|CON__000140|
492	Unigene96264_JingChaoZuZhi2_12	>Unigene96264_JingChaoZuZhi2_12 [2643 - 1] (REVERSE SENSE) size 2643 gap 0 0%	3.0908e-41	881	94.694	2	2	3.6	936;1011	2	2	2	Unigene96264_JingChaoZuZhi2_12;Unigene96264_JingChaoZuZhi2_blast_0
493	Unigene96284_JingChaoZuZhi2_17	>Unigene96284_JingChaoZuZhi2_17 [2845 - 38] (REVERSE SENSE) size 2847 gap 0 0%	7.6183e-89	936	107.47	9	9	11.2	77;84;98;137;365;710;821;1114;1147	9	9	2	Unigene96284_JingChaoZuZhi2_17;Unigene96284_JingChaoZuZhi2_blast_0
494	Unigene96295_JingChaoZuZhi2_blast_0	>Unigene96295_JingChaoZuZhi2_blast_0 3 2531 minus strand PREDICTED: similar to CG10882-PA [Apis mellifera] >Unigene96295_JingChaoZuZhi2_15 [3331 - 803] (REVERSE SENSE) size 3333 gap 0 0%	4.52e-05	843	93.383	1	1	2.3	608	1	1	1	Unigene96295_JingChaoZuZhi2_blast_0
495	Unigene96296_JingChaoZuZhi2_8	>Unigene96296_JingChaoZuZhi2_8 [2 - 3223] size 3423 gap 0 0%	2.9069e-63	1074	120.21	3	3	3.3	181;913;927	3	3	2	Unigene96296_JingChaoZuZhi2_8;Unigene96296_JingChaoZuZhi2_blast_0
496	Unigene96302_JingChaoZuZhi2_4	>Unigene96302_JingChaoZuZhi2_4 [2 - 3037] size 3557 gap 0 0%	4.0504e-07	1012	112.52	1	1	1.4	1108	1	1	2	Unigene96302_JingChaoZuZhi2_4;Unigene96302_JingChaoZuZhi2_blast_0
497	Unigene96306_JingChaoZuZhi2_21	>Unigene96306_JingChaoZuZhi2_21 [4097 - 3] (REVERSE SENSE) size 4097 gap 0 0%	0	1365	152.83	27	27	29.5	44;73;162;217;234;296;341;398;410;501;503;504;550;571;588;674;717;855;856;857;916;966;968;1050;1060;1089;1139	27	27	2	Unigene96306_JingChaoZuZhi2_21;Unigene96306_JingChaoZuZhi2_blast_0
498	Unigene96308_JingChaoZuZhi2_4	>Unigene96308_JingChaoZuZhi2_4 [1 - 5253] size 5335 gap 0 0%	0.0088662	1751	203.78	1	1	0.6	429	1	1	2	Unigene96308_JingChaoZuZhi2_4;Unigene96308_JingChaoZuZhi2_blast_0
499	Unigene9631_JingChaoZuZhi2_2	>Unigene9631_JingChaoZuZhi2_2 [1 - 711] size 779 gap 3 0.38%	4.5642e-07	237	26.011	2	2	9.7	458;1015	2	2	2	Unigene9631_JingChaoZuZhi2_2;Unigene9631_JingChaoZuZhi2_blast_0
500	Unigene9666_JingChaoZuZhi2_6	>Unigene9666_JingChaoZuZhi2_6 [1717 - 359] (REVERSE SENSE) size 1812 gap 0 0%	0.02907	453	50.455	1	1	2.2	332	1	1	2	Unigene9666_JingChaoZuZhi2_6;Unigene9666_JingChaoZuZhi2_blast_0
501	Unigene9753_JingChaoZuZhi2_7	>Unigene9753_JingChaoZuZhi2_7 [726 - 1] (REVERSE SENSE) size 727 gap 0 0%	0.017897	242	26.457	1	1	7	802	1	1	2	Unigene9753_JingChaoZuZhi2_7;Unigene9753_JingChaoZuZhi2_blast_0
				136901

## Sheet: Sheet1
		Protein folding and stress response proteins
44	gi|262401053|gb|ACY66429.1|	>gi|262401053|gb|ACY66429.1| cyclophilin A [Scylla paramamosain] >tr|D2DSL8|D2DSL8_9EUCA DE=SubName: Full=Cyclophilin A	0.0004638	80	8.4083	1	1	18.8	417	1	1	2	gi|262401053|gb|ACY66429.1|;Unigene37501_JingChaoZuZhi2_blast_0
5	CON__ab|CON__000154|	>ab|CON__000154| gi|67462334|sp|P0A6Y8|DNAK_ECOLI Chaperone protein dnaK (Heat shock protein 70) (Heat shock 70 kDa protein) (HSP70) [Escherichia coli (contaminant)]	2.2928e-11	638	69.114	1	1	2.5	462	1	1	1	CON__ab|CON__000154|		+
235	Unigene70539_JingChaoZuZhi2_blast_0	>Unigene70539_JingChaoZuZhi2_blast_0 2 196 minus strand serpin 6 precursor [Branchiostoma lanceolatum]	0.00010191	65	7.4514	1	1	18.5	294	1	1	1	Unigene70539_JingChaoZuZhi2_blast_0
